# Supplementary material for: Evaluation of a Pooled Strategy for High-Throughput Sequencing of Cosmid Clones from Metagenomic Libraries
Source: PLoS One. 2014 Jun 9;9(6):e98968. doi: 10.1371/journal.pone.0098968 (PMC4049660; doi:10.1371/journal.pone.0098968)
Supplement: Table S1 — Functional screens. List of 92 cosmid clones used in this study, and the corresponding functional screens and metagenomic libraries from which they were isolated (note that NCBI BioSample IDs for the libraries are given in Table 1). Original clone names are shown. Clones that were excluded from analysis due to incomplete sequencing data are indicated. (XLSX) [file pone.0098968.s004.xlsx]

## Sheet: Sheet1
Count	Clone Name	Functional Screen	Library Name (Internal)	Vector Backbone
1	BF4	random clone Bacteroides fragilis cosmid library	BF1	pJC8
2	BT2	random clone Bacteroides theta cosmid library	BT1	pJC8
3	Cel-1	cellobiose utilization	12AC	pJC8
4	Cel-32-1	cellobiose utilization	12AC	pJC8
5	Cel-3-22-2	cellobiose utilization	12AC	pJC8
6	Cel-3-24-2	cellobiose utilization	12AC	pJC8
7	Cel-60-1	cellobiose utilization	12AC	pJC8
8	CM-10	conjugation	12AC	pJC8
9	CM-110	conjugation	12AC	pJC8
10	CM-111	conjugation	12AC	pJC8
11	CM-123	conjugation	12AC	pJC8
12	CM-129	conjugation	12AC	pJC8
13	CM-130	conjugation	12AC	pJC8
14	CM-131	conjugation	12AC	pJC8
15	CM-135	conjugation	12AC	pJC8
16	CM-136	conjugation	12AC	pJC8
17	CM-15	conjugation	12AC	pJC8
18	cm18	chloramphenicol resistance	12AC	pJC8
19	CM-18	conjugation	12AC	pJC8
20	CM-19	conjugation	12AC	pJC8
21	CM-2	conjugation	12AC	pJC8
22	CM-20	conjugation	12AC	pJC8
23	Cm26	chloramphenicol resistance	12AC	pJC8
24	Cm3	chloramphenicol resistance	12AC	pJC8
25	Cm30	chloramphenicol resistance	12AC	pJC8
26	CM-31	conjugation	12AC	pJC8
27	CM-4	conjugation	12AC	pJC8
28	cm42	chloramphenicol resistance	12AC	pJC8
29	CM-45	conjugation	12AC	pJC8
30	CM-56	conjugation	12AC	pJC8
31	CM-64	conjugation	12AC	pJC8
32	CM-69	conjugation	12AC	pJC8
33	CM-92	conjugation	12AC	pJC8
34	CX4s17	PHB synthesis	CX4	pRK7813
35	CX4s8	PHB synthesis	CX4	pRK7813
36	CX6-4	PHB synthesis	CX6	pRK7813
37	CX9-10	PHB synthesis	CX9	pRK7813
38	CX9s4	PHB synthesis	CX9	pRK7813
39	jac97W	lactose utilization	12AC	pJC8
40	Km-1	kanamycin resistance	12AC	pJC8
41	lac-ec1	lactose utilization	12AC	pJC8
42	lac100B	lactose utilization	12AC	pJC8
43	lac-ec104	lactose utilization	12AC	pJC8
44	lac111	lactose utilization	12AC	pJC8
45	lac121	lactose utilization	12AC	pJC8
46	lac112W	lactose utilization	12AC	pJC8
47	lac-ec123	lactose utilization	12AC	pJC8
48	lac127	lactose utilization	12AC	pJC8
49	lac13	lactose utilization	12AC	pJC8
50	lac146	lactose utilization	12AC	pJC8
51	lac153	lactose utilization	12AC	pJC8
52	lac16	lactose utilization	12AC	pJC8
53	lac160	lactose utilization	12AC	pJC8
54	lac161	lactose utilization	12AC	pJC8
55	lac170	lactose utilization	12AC	pJC8
56	lac193	lactose utilization	12AC	pJC8
57	lac20	lactose utilization	12AC	pJC8
58	lac224	lactose utilization	12AC	pJC8
59	lac24B	lactose utilization	12AC	pJC8
60	lac27B	lactose utilization	12AC	pJC8
61	lac35B	lactose utilization	12AC	pJC8
62	lac36B	lactose utilization	12AC	pJC8
63	lac36W	lactose utilization	12AC	pJC8
64	lac55	lactose utilization	12AC	pJC8
65	lac71	lactose utilization	12AC	pJC8
66	lac82	lactose utilization	12AC	pJC8
67	lac84	lactose utilization	12AC	pJC8
68	Mel-125	melibiose utilization	12AC	pJC8
69	Mel-126	melibiose utilization	12AC	pJC8
70	PO3	random clone human gut library	CLGM1	pJC8
71	RCX11	3-hydroxybutyrate utilization	CX4	pRK7813
72	RCX12	3-hydroxybutyrate utilization	CX4	pRK7813
73	RCX13	3-hydroxybutyrate utilization	CX4	pRK7813
74	RCX15	3-hydroxybutyrate utilization	CX4	pRK7813
75	RCX18	3-hydroxybutyrate utilization	CX9	pRK7813
76	RCX2	3-hydroxybutyrate utilization	CX3	pRK7813
77	RCX24	3-hydroxybutyrate utilization	CX9	pRK7813
78	RCX25	3-hydroxybutyrate utilization	CX9	pRK7813
79	RCX28	3-hydroxybutyrate utilization	CX9	pRK7813
80	RCX31	3-hydroxybutyrate utilization	CX9	pRK7813
81	RCX32	3-hydroxybutyrate utilization	CX10	pRK7813
82	RCX6	3-hydroxybutyrate utilization	CX4	pRK7813
83	RCX7	3-hydroxybutyrate utilization	CX9	pRK7813
84	RCX8	3-hydroxybutyrate utilization	CX9	pRK7813
85	RCX9	3-hydroxybutyrate utilization	CX10	pRK7813
86	RCX92	3-hydroxybutyrate utilization	CX9	pRK7813
87	PCX9M1	3-hydroxybutyrate utilization	CX9	pRK7813
88	PCX9M3	3-hydroxybutyrate utilization	CX9	pRK7813
89	PCX9M5	3-hydroxybutyrate utilization	CX9	pRK7813
90	Xyl 2	xylose utilization	CX9	pRK7813
91	Xyl 3	xylose utilization	CX9	pRK7813
92	Xyl 4	xylose utilization	CX9	pRK7813
	red	lack of barcoded sequencing result and/or lack of end-tags
