# Supplementary material for: Evaluation of a Pooled Strategy for High-Throughput Sequencing of Cosmid Clones from Metagenomic Libraries
Source: PLoS One. 2014 Jun 9;9(6):e98968. doi: 10.1371/journal.pone.0098968 (PMC4049660; doi:10.1371/journal.pone.0098968)
Supplement: Table S2 — Barcodes used in Illumina sequencing. List of the 92 barcodes used in this study to index clones, to generate the reference sequence data. (XLSX) [file pone.0098968.s005.xlsx]

## Sheet: Sheet1
Count	Clone Name	Barcode		Count	Clone Name	Barcode
1	BF4	CAAAAG		47	lac-ec123	CCTTAG
2	BT2	AGCGCT		48	lac127	AGGTTT
3	Cel-1	CACTCA		49	lac13	GAATAA
4	Cel-32-1	CCGCAA		50	lac146	GTGGCC
5	Cel-3-22-2	GAAACC		51	lac153	ACTTGA
6	Cel-3-24-2	GCCTTA		52	lac16	GCTCCA
7	Cel-60-1	TCCCGA		53	lac160	CGTACG
8	CM-10	AAGACT		54	lac161	ACATCT
9	CM-110	CTAGCT		55	lac170	AGCATC
10	CM-111	CCACGC		56	lac193	ATTCCT
11	CM-123	TACAGC		57	lac20	TCGAAG
12	CM-129	TGCCAT		58	lac224	CATTTT
13	CM-130	TAGCTT		59	lac24B	TTCTCC
14	CM-131	GGCTAC		60	lac27B	GTGAAA
15	CM-135	TTAGGC		61	lac35B	CAGATC
16	CM-136	ACCGGC		62	lac36B	AAATGC
17	CM-15	CGATGT		63	lac36W	ACAAAC
18	cm18	AGAAGA		64	lac55	AGATAG
19	CM-18	GCAAGG		65	lac71	ATGAGC
20	CM-19	CTATAC		66	lac82	CATGGC
21	CM-2	TGAATG		67	lac84	GATATA
22	CM-20	ATGTCA		68	Mel-125	ACTGAT
23	Cm26	AATAGG		69	Mel-126	ATCCTA
24	Cm3	GTCCGC		70	PO3	ACCCAG
25	Cm30	GCCAAT		71	RCX11	AAGCGA
26	CM-31	CAACTA		72	RCX12	ACTCTC
27	CM-4	AACTTG		73	RCX13	ATACGG
28	cm42	AAAGCA		74	RCX15	CACGAT
29	CM-45	CCAACA		75	RCX18	CCCATG
30	CM-56	AGGCCG		76	RCX2	GCACTT
31	CM-64	GATGCT		77	RCX24	TATAAT
32	CM-69	AGTTCC		78	RCX25	TGCTGG
33	CM-92	TAATCG		79	RCX28	CCGTCC
34	CX4s17	GTAGAG		80	RCX31	TGACCA
35	CX4s8	TGGCGC		81	RCX32	CTTGTA
36	CX6-4	ACAGTG		82	RCX6	ACGATA
37	CX9-10	AAACAT		83	RCX7	ATAATT
38	CX9s4	AAGGAC		84	RCX8	CACCGG
39	jac97W	CGAGAA		85	RCX9	CTCAGA
40	Km-1	TTCGAA		86	RCX92	GAGTGG
41	lac-ec1	ATCTAT		87	PCX9M1	CTGCTG
42	lac100B	GACGGA		88	PCX9M3	GCCGCG
43	lac-ec104	CAGGCG		89	PCX9M5	TCATTC
44	lac111	GGCACA		90	Xyl 2	ATCACG
45	lac121	CGGAAT		91	Xyl 3	GATCAG
46	lac112W	TCGGCA		92	Xyl 4	AACCCC
