# Supplementary material for: Evaluation of a Pooled Strategy for High-Throughput Sequencing of Cosmid Clones from Metagenomic Libraries
Source: PLoS One. 2014 Jun 9;9(6):e98968. doi: 10.1371/journal.pone.0098968 (PMC4049660; doi:10.1371/journal.pone.0098968)
Supplement: Table S3 — Sanger end-tag sequences. Forward and/or reverse reads from Sanger-sequencing of the 73 clones analyzed in this study. (XLSX) [file pone.0098968.s006.xlsx]

## Sheet: Sheet1
Count	Clone Name	M13F/JC103	len	M13R/JC102	len
1	BF4	TTTATTTTGACTGATAGTGACCTGTTCGTTGCAACAAATTGATGAGCAATGCTTTTTTATAATGCCAACTTTGTACAAAAAAGCAGGCTGGATCCCACCTCGTGGAGAAGATCGAGAAGATAACCGCCTACGTGGAGGAATCCCGGAACCGGGAGGAAACGGAGCGCAAACGGAAAGAGGAAGCGGAAAGCCCTGCGACCAAGGGACGGAAAGCCGACCCGAAGTGGATGACGCACAAGGAGGTGTGCGAGGCGCTGGACATCAGCCACCGCACCCTGCACCGCTACCGCCAGAAGCATATCATTCCCTATTCGATGATCGGGCGGCAGATACGCTATCCCCGGCAGGCTGTCGAGAGCCTGCGTGAGCGGTGGATGGTGGAGACGCCCGCCGCCAAGA…	661	TATTTTGACTGATAGTGACCTGTTCGTTGCAACAAATTGATAAGCAATGCTTTCTTATAATGCCAACTTTGTACAAGAAAGCTGGGTCACTTCCTGTGCATGACCGTCACACGGTACCTGCCGTCCTCTTCCCAGAGGGTGAAGGGCGGCTTTCCGCCCGTGCTGACCCATTCGCCGCACATCTTTTCCAACCGTTCCGCATTTGTCTCCTTGCAGGAAATGACAAACGCCAGCGCCGCCGTCACCGCCGACAGCAGCAGGATTAAATTCAATCGTCTCATCTTGATTCCGTTTTTTTAAGTTTTACAAAATTTTATTCTCTCCATATCGTTTAGCCGTTTGTACATCCAGCCGTTTAACTGTTTAACCGTTTGACCGTTTAGCCGTTTGGTCAATCAT…	720
2	BT2	GACTGATAGTGACCTGNTTCGTTGCAACAAATTGATGAGCAATGCTTTTTTATAATGCCAACNTTTGTACAAAAAAGCAGGCTGGATCCCACAGCTGCCTTCCAATGCCAAGGCAGGTTATGTAATCCGCCGTATCCTCCGCCGCGCCGTTCGCTACGGATATACTTTCCTCGGACAGAAACAGTCATTCATGTACAAGCTGCTTCCGGTGTTGATCGACAACATGGGAGACGCTTATCCGGAACTGATCGCACAGAAAGGTCTGATCGAAAAAGTAATCAAGGAAGAAGAAGAAGCCTTCCTTCGCACGCTGGAAACAGGTATCCGTCTGCTGGATAAAACAATGGGAGATACAAAGGCCGTCGGAAAGACAGAAATCAGCGGTAAAGATGCCTTTAC…	517	ATTTTATTTTGACTGATAGTGACCTGTTCGTTGCAACAAATTGATAAGCAATGCTTTCTTATAATGCCAACTTTGTACAAGAAAGCTGGGTCACTGCTCCGGATAATCGTGTTGAGTTCTTCGATATTAATGCCGTAACGGGCTATCTTGCCGCGGTTGTATTTGACAACCAGCTGAGGCAATCCCATCGTCTGCTCTACGATGACGTCTGCTGCCCCCGGCACTTTCTCTACATACGTGGCGGCTTCCTTTGCCCTCTGATAAAGTTCGTGCGTGTCTTCGCCGTATAACTTGACTGCAATATCGGCTTTCGCACCTGTCATCAGCTCGTTGAACCGGAGCTGTATCGGCTGCGAGAAGTTAAACTCGGCACGTTCCGAGAGGGGTTCGAGCGCTTCT…	510
3	Cel-1	TACGTGATTGAATTTTATTTTGACTGATAGTGACCTGTTCGTTGCAACAAATTGATGAGCAATGCTTTTTTATAATGCCAACTTTGTACAAAAAAGCAGGCTGGATCCACAAGCCCGATGATGCCGCTATGCTCGATTTACTGGCGCACTGGGCACCTTCGTCTGCGGACAGGTTGTTGATTTTGCGCGATAATCCATCAGATCTCTATGGCTTTGATCATCACGCCCACGGATAAACAATCAGAAAATGAGGTTGTATGCTCGTCAGAGGCCTTCAACCTCAGCCTGATACTTTAGATCTGCGGGCGCATAAACCACCGCTGCCTGATCATGCCACCAAACATATTCACCAGCAGGCCGACAATAATGACCGCAGCGCCGACAACCTGCTGGAGTGAC…	1000	TTGGCATCTTCAATAATGATTTTATTTTGACTGTAACAAAACCTGTTCGTTGCAACAAATTGATAAGCAATGCTTTCTTATTATGAAAACTTTGTACAAGAAAGCTGGGTCACGGAAATGAACAACATCACCAAGCGCTTTGGCGCGGTGAAGGCGCTGGATAACGTCAGCCTGCAGCTGGATGCCGGTGAAGTGCTGTCGCTGTGCGGTGAAAACGGCTCTGGCAAATCGACGCTGATGAAAATCCTGTGCGGGCTCTATCCGCACGGGGATTTCGATGGGCAGATTCGCTTTGCCGGGGAGGATATTCAGGCGCAAACCATCCGCGATACCGAACGCAAAGGCATTGTCATCATCCATCAGGAGCTGGCGCTGGTACGGCAGCTCACGGTGATGGAG…	563
4	Cel-32-1	CTCCAAATGGATTTTATTTTGACTGATAGTGACCTGTTCGTTGCAACAAATTGATGAGCAATGCTTTTTTATAATGGAAAAATGTACAAAAAAAAAGGCTGGATCCACAAGCCCGATGATGCCGCTATGCTCGATTTACTGGCGCACTGGGCACCTTCGTCTGCGGACAGGTTGTTGATTTTGCGCGATAATCCATCAGATCTCTATGGCTTTGATCATCACGCCCACGGATAAACAATCAGAAAATGAGGTTGTATGCTCGTCAGAGGCCTTCAACCTCAGCCTGATACTTTAGATCTGCGGGCGCATAAACCACCGCTGCCTGATCATGCCACCAAACATATTCACCAGCAGGCCGACAATAATGACCGCAGCGCCGACAACCTGCTGGAGTGACAG…	559	CGCATGCCTTCAATAATGATTTTATTTTGACTGATAGTGACCTGTTCGTTGCAACAAATTGATAAGCAATGCTTTCTTATAATGCCAACTTTGTACAAGAAAGCTGGGTCACGGAAATGAAGAACATCACCAAGCGCTTTGGCGCGGTGAAGGCGCTGGATAACGTCAGCCTGCAGCTGGATGCCGGTGAAGTGCTGTCGCTGTGCGGTGAAAACGGCTCTGGCAAATCGACGCTGATGAAAATCCTGTGCGGGCTCTATCCGCACGGGGATTTCGATGGGCAGATTCGCTTTGCCGGGGAGGATATTCAGGCGCAAACCATCCGCGATACCGAACGCAAAGGCATTGTCATCATCCATCAGGAGCTGGCGCTGGTACGGCAGCTCACGGTGATGGAGA…	561
5	Cel-3-22-2	CTCCAAATGGATTTTATTTTGACTGATAGTGACCTGTTCGTTGCAACAAATTGATGAGCAATGCTTTTTTATAATGGAAAAATGTACAAAAAAAAAGGCTGGATCCACAAGCCCGATGATGCCGCTATGCTCGATTTACTGGCGCACTGGGCACCTTCGTCTGCGGACAGGTTGTTGATTTTGCGCGATAATCCATCAGATCTCTATGGCTTTGATCATCACGCCCACGGATAAACAATCAGAAAATGAGGTTGTATGCTCGTCAGAGGCCTTCAACCTCAGCCTGATACTTTAGATCTGCGGGCGCATAAACCACCGCTGCCTGATCATGCCACCAAACATATTCACCAGCAGGCCGACAATAATGACCGCAGCGCCGACAACCTGCTGGAGTGACAG…	559	CGCATGCCTTCAATAATGATTTTATTTTGACTGATAGTGACCTGTTCGTTGCAACAAATTGATAAGCAATGCTTTCTTATAATGCCAACTTTGTACAAGAAAGCTGGGTCACGGAAATGAAGAACATCACCAAGCGCTTTGGCGCGGTGAAGGCGCTGGATAACGTCAGCCTGCAGCTGGATGCCGGTGAAGTGCTGTCGCTGTGCGGTGAAAACGGCTCTGGCAAATCGACGCTGATGAAAATCCTGTGCGGGCTCTATCCGCACGGGGATTTCGATGGGCAGATTCGCTTTGCCGGGGAGGATATTCAGGCGCAAACCATCCGCGATACCGAACGCAAAGGCATTGTCATCATCCATCAGGAGCTGGCGCTGGTACGGCAGCTCACGGTGATGGAGA…	561
6	Cel-60-1	CCCGGAATGGATTTTTTATTTTGACTGATAGTGACCTGTTCGTTGCAACAAATTGATGAGCAATGCTTTTTTATAATGCCACTTTGTACAAAAAAGCAAACCCGGATCCACTTGCTGCCGGTGGACGATCGGGTGTTTAAACGGCGTTTTGACGGCAACAGCCTGTTTGCTAACCCGGTCATCCGCCGCACATTGAAAACCCTGGTGGATAAAGCGCTGGTCACTGTCGATGGCCCGTGCGTGACGCTCACGCCCATCGGCGTCACGCTGGTCGAAGCCATTATCAATACCCAATTTTCCGCCGCATTCGCCAATCAGGAGTGAAAGATGACGACGACAGTCTCCGATCCCAAACCGGTATTCAGCTTTTATTACATCGGCATCGATACCGAAGCCGGC…	545	GAGTTTGTCCGAAGCGCTCATATGATTTTATTTTGACTGATAGTGACCTGTTCGTTGCAACAAATTGATAAGCAATGCTTTCTTATAATGCCAACTTTGTACAAGAAAGCTGGGTCACCCAGGCCATCACGGCGAACAGGCCGGTGGTGAACAGCAGCGCGGCGATCAGAATGCGCGCGGTGCCGATGCGATCGCCGAGCCGCCCGAGGCGCGGCGCGGAGATCAGCGCCGCGATGCCGGGCACGGCGGCGATCATGCCGCTGACGAAGGCGATATTGCTGACGTTGCCCGACAGTTCGCGAATGAACAGCGTCAGGATCGGGCTGATGGAGGAGTTGGCCAGCTGGATCATCAGGGTGCAAACGAACAGGGTGACGATCAGCGCCGGATAGGGCAGCG…	1042
7	CM-111	CCAAGGTTCCGGAACGTTGTAAACGACGGCCAGTGAATTCAGATCTCAAATAATGATTTTATTTTGACTGATAGTGACCTGTTCGTTGCAACAAATTGATGAGCAATGCTTTTTTATAATGCCAACTTTGTACAAAAAAGCAGGCTGGATCCACGGCCTTGCTCCCGTGAAATATCGCTCGCGGCCACTGTTCATAACGACAGTTGTGACCTACATCCTGACTACTGGAGCGTAAAGCTGGAGAATTTCACCGCTTGGGCTGATCCCCCCAGATTCATCCTGGGCCGGCTTGTACCTCGTTCCCTGCCGGCCCGAACCTGGATCAAGTACTCGAAGATTACCGGACTCGGCGATGACCTGAGCCTGGCGCTCGAAGCCTAAGCGGTTCGCTTGACCGAA…	761
8	CM-123	CCGGGGTCCAGGACGTTTGTAAACGACGGCCAGTGAATTCAGATCTCAAATAATGATTTTATTTTGACTGATAGTGACCTGTTCGTTGCAACAAATTGATGAGCAATGCTTTTTTATAATGCCAACTTTGTACAAAAAAGCAGGCTGGATCCACCTCTTGGTGTGCGCACCGCTGCTAAAGAATGCGCTCCGTCTGCCCCTACGCGCCCCTACGCTGCCCGCTGCGACACGATGCGTGCTGAGTGGCGTCACAAGGCGGTTGCGGGTTGGCGTGGCGCCTAGGCTGTAGGTCTCTGCGCTCAGGCTAGCGCCCAGGCTACCCGGCATTGCCTCGGGGTAGGGTGGCGGACCGAGGAACTGGCGGCGGTTGTTGCAGTGAGCGCACGAGGCACACAGGTT…	805	TCGGGACCCACGCCCAGACTTCAATAATGGAGTTTATTTTGACTGATAGTGACCTGGTCGTTGCAACAAATTGATAAGCAATGCTTTCTTATAATGCCAACTTTGTACAAGAAAGCTGGGTCACCTCGGCAATCTACCTCCCCTCACCCGTCATACGCTGCAAGTCGCCGACTACACCCGGAAGGGCGGCGGCAGTTGACCGTAGCCGTCCGCAGCGCGCCAGAACTCATGGGCTCCTCCGAGCCGCGCATCGCCCCGCCGATCCCGGTCGCCTCGCTGTCCAAGGAGTTCGAGGTCGAAGCCCTGGCCGCTGGCATCAAGCTGCTGCCCTGGCAGAGCATCGCATCCCGCTACATCACCGCCACCGCTGGCGACCACTGGGCCTACTCCGAGGTCTCG…	886
9	CM-129	CCATTAGACGTTGTAAACGACGGCCAGTGAATTCAGATCTCAAATAATGATTTTATTTTGACTGATAGTGACCTGTTCGTTGCAACAAATTGATGAGCAATGCTTTTTTATAATGCCAACTTTGTACAAAAAAGCAGGCTGGATCCACAGCCTGATGGGATAAGCGCTTTCGATAACTCGGATAGAACCGTCGTTTTGCCGGTTCCCGCCAGTCCTCGAATACCGGTGCACGTATCAAGGGTTTTCAGAATGTGGTCGATTGCCTGGCGTTGGTCCTTGCCAAGTTTTTCCGAAGGAATGTATTCTGAATTGAGCGGTTCGGACTTTTGCTTTCCTGCGTTCATGAAGTCGATCAAGTACTTTTCGGTTTTCAGGATTTCGCGGGTGGATATTTCTTGC…	633	CGGTGAATTTCGGCCCAAGCTTCAATAATGATTTTATTTTGACTGATAGTGACCTGTTCGTTGCAACAAATTGATAAGCAATGCTTTCTTATAATGCCAACTTTGTACAAGAAAGCTGGGTCACGCCTATTATCCTTGTCATTTATGTTGACCTCCCTAAGCCCCATTGTTAGAAGACCAATCCGCAGAAGAAGTTAACTCCACTTCCTCGCCAATTCTCATGGAGCAATACGGTTCTTACGAAGTTATTAAGGAACTCAGTGCGGCTCAAGGTTTCGTGGTTTATCTGGCTCGAGCCAAATCGGGCGGTATTGCCGCCGCCGAGGGCTTTGTCGTCAAGGCATTCTCTTCGGGTGACTTTATCGGCGGTGGCACTCAGCTCTGGCGTCGGGGCGAATT…	759
10	CM-130	TCCGGGCCCCGACGTTTGTAAAACGACGGCCAGTGAATTCAGATCTCAAATAATGATTTTATTTTGACTGATAGTGACCTGTTCGTTGCAACAAATTGATGAGCAATGCTTTTTTATAATGCCAACTTTGTACAAAAAAGCAGGCTGGATCCACATCTTGTGCGCCGTCAGGTTGAGAGGAAAATTGAAGGGCGAAATCGCCGCGACCGGGCCAATCGGTACGCGCTTGACGATCGCGAGCCTACCAGCGCCGTGTGGGGCGAGATCCATCGGGACGACGTCGCCAGCCGGCCGTCGCGCCTCGTCGGCGGCGACGTGGAAGGTCATCGCGGCCCGGTCGGTCTCGATCAGGGCATCTTTGAGGGGCTTTCCGGCTTCCGCAGCAAGGGTCCTGGCGAT…	607	GGCAGATCTTTCTCCCTGGGGCCTGATTCGCCAGCTTCAATAATGATTTTATTTTGACTGATAGTGACCTGTTCGTTGCAACAAATTGATAAGCAATGCTTTCTTATAATGCCAACTTTGTACAAGAAAGCTGGGTCACGGGCCGTGCCAGGCCCATGCGCCGAACCGTCAGCGCCGTCACGCCGATGTCGAGTGCCAGGAGCGAACCGGCGGCATGCCGCGCTTTACCGTCCACGGCTCGTTCGACCGGCAGCATCCACGGCGACGTGGCTTTCTCCGCGAGACCGACCCCGTACAGCTCGTGGCGGCGCGGCAGCGTGGCACTGAGCGCGAGCGGACTCTCGGGATCCTCGATCGCGACGGCGTAGACCAGGCTCACGAGCGCATCGGCCGCGACGA…	764
11	CM-136	CAAGGGTTCGGACGGTTGTAAACGACGGCCAGTGAATTCAGATCTCAAATAATGATTTTATTTTGACTGATAGTGACCTGTTCGTTGCAACAAATTGATGAGCAATGCTTTTTTATAATGCCAACTTTGTACAAAAAAGCAGGCTGGATCCACCTCATCCCCTTTCCGGGTAAACGCGCCGTCCAAGCCGTCCGCCAGGCTGGATCGCGAGCGCCGCGACGGGACTAGTAGCGCCCGTGGGCAACGGTTCGATTCTCAGGTCACGCGAACGGAGCGGCCCTGATCCGGCCCCCGGCTGAAACAGAAATCGGGCCGGCGGCCAGCCGAGGGCTGCTCGGTCGAGTTCGAATAGCAGTTACTACAGAGTCGTCTTTATCCCCGACTGGCTTTCGAGCGACA…	602	CGGGGAATTCGGCCAGCCTTCAATAATGATTTTATTTTGACTGATAGTGACCTGTTCGTTGCAACAAATTGATAAGCAATGCTTTCTTATAATGCCAACTTTGTACAAGAAAGCTGGGTCACTGAGGAGTCCGTTGTTGATCTTGAGACTGCCGTCGATGAATATCGTCCCGAAGACGGTGAGCACCCTCGTATTCTCGTCCCAGGACAGCTCGCCGGTCGGCGAGTTCGCAGGCCCGACACGGCACGTGTACGAGGACCAGGCTGTGAGGTTGAAGACCGGCACGCTGTTGTTCATCACGCCGTCGTTGTCAAAGGTGGGCGGTGTTCCGCTGCGCGCGCCGTTCGCCGTCGAGCAGTCGAGCTTCGGTCCGGGAATCTAGTTCTCTTACTATACTGT…	402
12	cm18	GCAAGGCTTACGACGTTGTAAACGACGGCCAGTGAATTCAGATCTCAAATAATGATTTTATTTTGACTGATAGTGACCTGTTCGTAGCAACAAATTGATGAGCAATGCTTTTTTATAATGCCAACTTTGTACAAAAAAGCAGGCTGGATCCACGCGTTACTTTGCAGTGTGACCCTTCCGGTTCAGGCGTATGACCAACTCTACGTCTTTGGCGACAGCCTGAGTGATACCGGCAACAACGGCCGGTTCACCTATGACGGCAGTCAGCACCTGCTGTACGACGAAGCGTTGGCGCAACGCATCGGTGCGGCGCTGGTGGCCTCGGACAACGGCGGTGAAAACTACGCCGCCGGCGGCGCCGTGGCGGTGCCGGGCCTGAACCCGGTCGACAACACCCAG…	567	CGGGCGGGGGGGTCTAGGGCATGATCGCCAGCTTCAATAATGATTTTATGGTTGACTGATAGTGACCTGTTCGTTGCAACAAATTGATAAGCAATGCTTTCTTATAATGCCAACTTTGTACAAGAAAGCTGGGTCACTAAGGTCGGTCCGTTGTTGTCATCATGATGGCCGTTTTTGGCCTTCTGCCAGAGTAAGGCGCGGCGCAAGATGGTCGCTACACACACTGGCGGAGGGCCGAAAATGTCACAGAGCGCGTTATTGATCATCGATGTCCAGCAATCATTCCAGCACCGTCCATTCTGGCAGGAGGACGATCTGCCGGCGTTTCAACAGGCGCTGACCCGCCTGATCGCGGGCTGCCGACAGCGCGGCGCGGCCCTGGTCGACGTGCTGCACGTT…	844
13	CM-18	CCAGTGTAGACGTTGTAAACGACGGCCAGTGAATTCAGATCTCAAATAATGATTTTATTTTGACTGATAGTGACCTGTTCGTTGCAACAAATTGATGAGCAATGCTTTTTTATAATGCCAACTTTGTACAAAAAAGCAGGCTGGATCCACCTGTTCTCCGGCCCGGCCTTCGGCATCGGTATCCTGGCCGCCGGGGTGATCCTGGCTATCATGATTATTCCTTACATCGCCGCAGTGATGCGCGACGTGTTCGAACAGACCCCGGTGATGATGAAAGAGTCGGCCTACGGCATCGGCTGCACCACTTGGGAAGTCATCTGGCGCATCGTGCTGCCGTTCACCAAAAACGGCGTCATCGGCGGCGTGATGCTGGGTCTGGGCCGAGCGCTGGGGGAGACC…	995	CCCTTAATTTCCCCAAGCTTCAATAATGATTTTATTTTGACTGATAGTGACCTGTTCGTTGCAACAAATTGATAAGCAATGCTTTCTTATAATGCCAACTTTGTACAAGAAAGCTGGGTCACGTACGGTGCAACAGCTGGCTCCACAGTTAAAGCTGAACCCCCAGCGGATTTATCTCAGCGCTCGCGGCCAGGGTGCGCTGCACGCCGCCAATCTGATCGCGAAGTACCCGCAGTTTTACGCCGGCGCGCTATTGATCGCCCCCAACGGCGAGATCAAGCCGGCCCAGCAGTCGCTGGCGGCGAAAAAGAAAATCGTGATGGCGTATTACGATCGGCAGAACTTCAGCGAGCAGGCGCTGGCATTGCACTTCGCCAATCTGTTCGGAGAGGATAATCA…	525
14	CM-19	CAAGGTTACGGCCGGTTGTAAACGACGGCCAGTGAATTCAGATCTCAAATAATGATTTTATTTTGACTGATAGTGACCTGTTCGTTGCAACAAATTGATGAGCAATGCTTTTTTATAATGCCAACTTTGTACAAAAAAGCAGGCTGGATCCACGGCGACCGCCTGTCGGTGGCGCGTCAGCGCTTGCAGGTGGCCGGCGATGGCGCGGGCGTCCCAGTCCGGGCGGAAGCCGCTCATCGCGGCGGCGTCAATCGTCATGGCCAACCACTGCGCTTCATCGAGCAAGGCGAGGGCGATCGGATAATCGGCGGGCCCCGCCTCGGCCGCCGTGCAGTAGCGCACCGCGAGCGAAAGGTCCGCGTCGAAGCGCTTCGCGCCGGGCGCCAGCGCCGCCAACAG…	564
15	CM-2	CAGGTTCCCGACGTTGTAAACGACGGCCAGTGAATTCAGATCTCAAATAATGATTTTATTTTGACTGATAGTGACCTGTTCGTTGCAACAAATTGATGAGCAATGCTTTTTTATAATGCCAACTTTGTACAAAAAAGCAGGCTGGATCCACTGCTGTGCGGCATGGGCGTGTGGGACGCGCGGGGGACCGAAGGGACATACTTCTTTTACTCAACGGCGCCGGCTGACTTGAAAGGCGACTTCCGCGGGATGACGTTTGAACTCCGACGTGAAGGCGACGTCCTCCGCGGCGAAATCCCCGGCCCCTACCGCGCCGGGCAGGCGGACACGATCCGCGAGCCGTTCGAGCTGATACCCAAATCTGACGGCGCCGCCGACTTGCGCGTACAAGGCCAGACG…	882	CGGGGAATACCCCCAAGCTTTCAATAATGATTTTATTTTGACTGATAGTGACCTGTTCGTTGCAACAAATTGATAAGCAATGCTTTCTTATAATGCCAACTTTGTACAAGAAAGCTGGGTCACCTTGTCGATGCGCGGCTTGTACGCCGGATCCTCCGCGGCGGCGAGGGCGCTGACCGCGATGGCGGTGTTGTAGTTGGCGAGCGTGTCCTTGTAGATGCCGCCGTCGTCGAGTTGATACGTGAGCAGCTTGTCGTAGCCGCGTTTGACGAAGTCGGTTTTCGCGTCGTACTTGTCATCCTGCACGAACGCTTTGAGCACGATCGCCGTCATGGCCGGCGGGTCTTTTTCGTTCTGCCAGGAGCCGTCGGGTTTCTGCTGAGTCTTGAGGTACGCGAG…	519
16	Cm26	CCAGATTAAGGACGGTTTGTAAACGACGGCCAGTGAATTCAGATCTCAAATAATGATTTTATTTTGACTGATAGTGACCTGTTCGTTGCAACAAATTGATGAGCAATGCTTTTTTATAATGCCAACTTTGTACAAAAAAGCAGGCTGGATCCACGTGTGCGCCAACGCCGATGACCCTGACCGATCGCCACTACTGCCTGAGCGAGGTGCGGCTGGAAGACGGCTTTGAATACGACGGCGAAACGGTGATCGGCACCCGCACCGCGCTGTACACCCTGGAGATCAAAGACGGCAAGATCGCCGCCATTCACGCCGCCAACGCCGCGTTGCCGGCCGGCGTGCCCCGCTATCAGGCGCAGGGCCAGCTGCTGCTGCCGGCATTTCGCGATATGCACATCC…	747	GCGCCAGTGTTGCCCGTGCGGATCGCCAGCTTCGATAATGATTTTATTAAAACTGATAGTGACCTGTTCGTTGCAACAAATTGATAAGCAATGCTTTCTTATAATGCCAACTTTGTACAAGAAAGCTGGGTCACGTGATACGCCCGATCGACAAACAGCGCGCCGATGAACTGTTCGTCCAGCACGCTGATAAAGCCGACGATCTCGTTTTCATGCCAGCAGGCCCAGCTCTGCGCGCGCGGCAGGTAATTTTCCCGCACCAGTGCGGCGCTTTCACGCCAGTATTTTTCCGCCACGAACGGATGGGCGGCGATGGTGCTGGGCAGCCACAGCGCCATCAGCCGATCGATATCCGCCGGGCCACAGGGGCGGATCACCGTGGCCTTGGGTAGCACATGC…	1114
17	Cm3	CCAAGCTTAGACGTTTGTAACGACGGCCAGTGATTCAGATCTCAAATAATGATTTTATTTTGACTGATAGTGACCTGTTCGTTGCAACAAATTGATGAGCAATGCTTTTTTATAATGCCAACTTTGTACAAAAAAGCAGGCTGGATCCACCGCTGTAGAACAGAATGCAGCAGAGGATGCGGGTGAAATGCCGCCGGCCGGCGCTCTTTTCGCCGAAGAACAGGTAGCCGGAAATCATAAAGAACAGCGGCACCGACACGCGTGACAGTGAGTTCAGCACGTTGGCGATGTCCCAGTTGTGCAACCCTATCGCCGCGCCGTTGGTGACGTAATAGGTGGTGGCGTGGATCATCACCACCATCATGCACGCCATCGCCCGCAGGTTGTCTATCCAGCCGA…	720
18	Cm30	ACAAAGTTTCGACGTTGTAAACGACGGCCAGTGGATTCAGATCTCAAATAATGATTTTATTTTGACTGATAGTGACCTGTTCGTTGCAACAAATTGATGAGCAATGCTTTTTTATAATGCCAACTTTGTACAAAAAAGCAGGCTGGATCCACGCAGCGGGTGGCCGGTGAAGTCCAGGTGCCGGCTGCGCATCACGTTGACGATAAGGGCGTGAAAACCGTAAATCGCCAGCGAATGGCGGGAGAACGTGCTCAACCAGCCGATCGGCTGCGGCAGACAGTGTTTCACCCACACCAGCAGCGCCACCGCCGCCATAAACACCAGCGGGCCGCTGTAGATGTAGTAGGTATCGGCGAAGTTGCCGTTGATGAACAGCTGATGTTTGGTGCCGCGCGCGAT…	1166	CCGTTAATACGCAAGCTTCAATAATGATTTTATTTGTGACTGATAGTGACCTGTTCGTTGCAACAAATTGATAAGCAATGCTTTCTTATAATGCCAACTTTGTACAAGAAAGCTGGGTCACTTCGGCGTGTTTAACCCCTATGCGGAAGTGAGTTATCAGCATCAGTTCGGCGATGACGTCTACCGCGCCGGCGGCGGCCTGAAATCGACGCAAACCTCATTTACTCGCGACAGTGCGGGTCAGGACAAAAACTGGGTGGATGTCACGCTGGGGGCCAACATGCCGTTGACGGATAGAGTGTCGGCCTTCGCCACCGTCTCGCAAACCGGCGGCCTGAGCAGCGGCGAGCAGTTTATGTATAACGTCGGCGTCAGCGCGCGCTTCTGAGAACTCTCGGG…	763
19	CM-31			CATCATTCGCCAGCTTCAATAATGATTTTATTTTGACTGATAGTGACCTGTTCGTTGCAACAAATTGATAAGCAATGCTTTCTTATAATGCCAACTTTGTACAAGAAAGCTGGGTCACGCGTATTACCACACCGAGCAGCAGCAGATCGTCGATAACCCCGATCAGCGTATCGCTGAAGATCTCAACGTGCTGACCCAATATACCCTGTCGCTGTCGCTCGGGCTGCTCTCCAGCCTGGTGACGCTGTTTTCCTTTATCGACATTTTATGGCATGTCAGCGGGCCGATGACCTTCGCGCTCGGGCAACACGCCATCACCTTGCCCGGCTATATGGTGTGGTTC	343
20	CM-4	TCCAGGTCCAGACGGTTGTAAACGACGGCCAGTGAATTCAGATCTCAAATAATGATTTTATTTTGACTGATAGTGACCTGTTCGTTGCAACAAATTGATGAGCAATGCTTTTTTATAATGCCAACTTTGTACAAAAAAGCAGGCTGGATCCACATCCCAGTCGATCAGATAGACGCCTGGGTTCGTTTCCCTTCGCTCTCGCTGATACCGTGTCAGCTCGCGCAACATGAACCGGAACGCAGCGTAGCTTGCGAGATAGATGGCGAAATTGATCGCGTGCACGATTGAAGACTCCCAGTACATCGGCCACGGATACAATCGACGCGCTATCCCAATGAGCCACGGGTAGAGTGGACTCCAGTAGGTGTTCACGGCGCCGGCCCAGTCTCCGCGCGTGTA…	522
21	cm42	TAAGGTTTCAGACGTTGTAAACGACGGCCACTGAATTCAGATCTCAAATAATGATTTTATTTTGACTGATAGTGACCTGTTCGTTGCAACAAATTGATGAGCAATGCTTTTTTATAATGCCAACTTTGTACAAAAAAGCAGGCTGGATCCACCGCTGACCTCAATGTAGCTTTAATGACTACAAATGTAGCCATTAAAGCTACGAAAGAGCAAGCCAGGAAAATCCTTGCCCCGGCGCACGCCGGTCATTACCAAATCGAATAGTCACCAGTGGCAAATGTCGCTGCCAACCGGCCGGTTCCTCTCCTAAATTGGGGGATGTTTTCACCCACCTCACCTCTGGATTAAGGAACCGAACGTGGAAAACCCTCAACAACCGGGCCGCAGAGCCTTCCTCAG…	1039	CCCCCCGGCATACCCCCAGCTTCAATAATGATTTTATTTTGACTGATAGTGACCTGTTCGTTGCAACAAATTGATAAGCAATGCTTTCTTATAATGCCAACTTTGTACAAGAAAGCTGGGTCACGCATGTTCAGCACGATGTTGTCGCCCTGACGGGTGACGCTGACGCCGGTGCCTTTCATCTTGTCGCGCAGTTTGGCTTCCTGCACGTCCATGTAATAGCCAGCGCCGCCGCCGAGCGCCGCACCGGCCGCCGCGCCGATCAGCGCGCCCTTGCCGCGATCTTTCTTGGAAGAGGACAGTACGCCGACGCCGGCGCCCAGTGCGGCCCCGAGGCCCGCGCCGATGCCGGACTTGCCGACTTCGGATTCGCCGGTGTAAGGGTTGGTGGTACAGGCC…	770
22	CM-69	ACCAAGATCCGACGTTGTAAACGACGGCCAGTGAATTCAGATCTCAAATAATGATTTTATTTTGACTGATAGTGACCTGTTCGTTGCAACAAATTGATGAGCAATGCTTTTTTATAATGCCAACTTTGTACAAAAAAGCAGGCTGGATCCACCCGAGCGCGGTGGACATGTCGAAGCCGCCGAAGAAGAGCGCCTTGAGGCGGGTGTCGGCCGCGGCGATGTCGGTGCAGCACTCGAGCCCGCGCGCCGATTCGATGATGGCGTAGAGCTCGGTCGCCAGGCCCGCGGCCTCCACCGCGCGCGAGGCGGCGCGGATCTCCTCGACGCTCTCCACCTTCGGCAGCATGAGCGCGCCCACCGCGGGCATCTGCGACAACGCCACCTGCAGGTCCACCAGCC…	763	AGGGAAATTCGCCCAAGCTTCAAATAATGATTTTATTTTGACTGATAGTGACCTGTTCGTTGCAACAAATTGATAAGCAATGCTTTCTTATAATGCCAACTTTGTACAAGAAAGCTGGGTCACCTTCACCAAGGACGTCGGCGTGAAGCAGATCCAGGGCGTGCCGATCCTCTTCGCGTACAACATGCGCGCCGACATGCCCGAGGACGTGGTCTACAAGATGCTGAGCGCCTTCTACAAGAACCGCGACGCGCTTGCCAAGGCGGACCCGGGCTTCGCCCCCATGGCGAAGGACTTCGTCGGCATGCAGGTGGGGGGCATCAACGCCAATCCGCAGGTGCCGGTGCATGCGGGGCTCGCCAGGTTCCTCAAGGAGCACAAGGCCTGGAACGACAAGTG…	921
23	CM-92	TCAAGGCTTCGACGTTGTAAACGACGGCCAGTGAATTCAGATCTCAAATAATGATTTTATTTTGACTGATAGTGACCTGTTCGTTGCAACAAATTGATGAGCAATGCTTTTTTATAATGCCAACTTTGTACAAAAAAGCAGGCTGGATCCACAAGTTTGCCATTCACGTCAAAACCGGCAAGCCCATGCCGGCAGCCTTGCTGGAAAAGGTCAAACGGGCAGCAAATTTCAATCAGGGTTCACAGACGATGGAATACCTGGGCAGTGCTTTGGTCGATATGAAGTATCACTTGAGCCAGGAAAAAACCATCGACCCCGATCGCTTTGAACGGGAAACGCTGGCGGCTTTTGGAATGCCAGCGGAACTCGTGATGCGTCACCGGTCGACCCAGTTCAGCC…	1043	CGGTAAATTACGCCCAAGCCTTCAATAATGATTTTATTTTGACTGATAGTGACCTGTTCGTTGCAACAAATTGATAAGCAATGCTTTCTTATAATGCCAACTTTGTACAAGAAAGCTGGGTCACGGCGCTGCAGCACCTGGATGGCGCGGCGGATCTCGTCGTCGCGGCCGATCACCGGATCGAGCTTGCCTTGCCGGGCCCGCTCGGTCAGGTCCATGGTGTATTTCTTGAGGGCTTCGCGCTGGCCTTCCGAATCGGCGCTGGTCACGCCGGCCCCGCCGCGGACGGTTTCCACCGCCGTCTCGAGCGACTTGCGGTTCAGGCCGTTGTCGCGGGCAATGCGGCCGGTGTCCTGTTTGCTGTCGGCCAGGGCCAGCAGGAACAGCTCGCTGGCGATG…	641
24	CX4s17			TGGGATAGCTTTGGGCTGCGGTCGACGGATCCGCGCGGCACCGTCGTGCTGCCCGGCTTGACGTTGATGCGGTACGGACTTGCCTCGAGCACGTCGCCGGCGAGGAGCAGCAGCGCCGATGCGCCCTGCCGCAGATACGCCGGGCCGAGCACGAAGAGCAGCAGCGCCACGCCGATGGCCGAGCCGATGGCGATCGCATAGCGGCGCAGCGGCTGCGCCTCGAGGCGCCGGCCGCGCTCGATGGCGCCGCAGCGCTCGATCGCCTGTTCGACCAGGCGGCGGGCAAGGGCCGGAGAGTGCGACGACGATTCTTTTTCAGCCTCGAGGGCGCTCAGGATGGCGGTCTCGAGCGTGGGCTCGCACTCTTCGAGGTACAGGGCGACCTGTTCGTCGTTGACG…	562
25	CX4s8	TCCTTTACTGTGGCCGCGAATCAGGGGGCGGCGGCCTGCGCCCTCGCCGCTGCGGCCGAGGCCGCCAAGGGCGGCACGGCCTACGCGCTCTGCCGCCCGCCGGGCCATCACGCCTATGCGGGCCGCGCGGGCGGTCATTGCTACGTGAACAACGCGGCGCTCGCGGCGCAGGCGCTGCGCGACGCCGGGGCGGCGCGCGTCGCGGTGCTCGACATCGACAGCCACCACGGCAACGGGACGCAGGGAATCTTCTGGGAGCGCGGCGACGTGCTCACCATCTCGATGCATGGCGATCCGGACAACTATTATCCGTGGTTCGTCGGCCGCACCGCGGAACGTGGCGCCGGCGCCGGCGACGGGCGAAACATGAACCTGCCCTTGCCCTTCGGCACGCCAGAC…	766	TACGCGTTTTCGGCTTCCTCTCGCACGTCACGATCCCTATGCCTCGCTGAACCCGCGCTGGCGGGTGAAGAACATCATCGCCGAGCCGATCCGCGCCTTCGGCCTGGTGACGAGCAAGGGCGAGGAGGAGAACCGCGTCGCCGAATTGCTGACGCAGGTGGGCCTGTCGCCGCTCGATGGCGAGAAGTTCCCGCACGAGTTCTCGGGCGGCCAGCGGCAGCGCATCTCGATCGCGCGCGCGCTGTCGTCGAACCCGGAGTTCCTCGTTTGCGACGAGCCGACCTCGGCCCTCGACGTGTCCGTCCAGGCGCAGATCCTGAACCTGATGAAGGAACTGCAGCAGCGGCTGGGGCTGACCTACCTCTTCATCAGCCACAACCTCGCGGTGGTGCGGCAGAT…	1121
26	CX6-4	GGCGGGTGCCTCCGCCTATCTTGTGGCCTTGTTCAAGCGCTACCGTCAGCAACAACGGCGGACGATTACGAGAAGCTCTTGCCTTGGCACCTACTACCCTCGGGCGATTGAGTCTCACCTGATCCGCCTCTTTACTCCGATTCGCCTGCTGATGATATGGCGCGGTTTATTGAGCGCTTACAGTTGGTCCGCATAAGTCATTTTCTCCAAGTGCCAGGACTAACCGTTGTGGGTTGCTTATTGATTCGGCTCTAGCGTATGCCTCAAGTGGCCGCGTCAACGTTTGGAGGCGAGCAAGAGAACACCGCCAGCGACCATCGCAATGCCCGACCACTCGCGAAGTGATGGCCGTTCGCCCAGAAATGCGAACGCGAACACGGCCACCAGAACTAGACTGAA…	844	CGACACCTGTGCTGAGGGTCGACGGATCCCAACTTGTTGGTGCCAGCGCTCGATGCGGCGGCGGCGGCTGGCAAGCTGCCCAAAGCCTTGATCGTCGTCGATTTGTACGGGCAGTGCGCTGATTTGGAACCGATCGTAGCCGCGTGCCACAAGCACGGCGTCAAAGTAATCGAAGACGCTGCCGAAGCGCTTGGCGCAACCTATCGCGGTCGCCCCGCTGGCAGTTTTGGCGATTTGTCGATCTTGTCGTTCAACGGCAACAAGATCATCACAACATCGGGCGGCGGCATGCTGCTGGGGCGGCATAAGCCTTGGCTCGATCATGCACGCCATTTGTCGACGCAAGCGCGCGAACCGGTGGCTCACTACGAACATAAAGAGATTGGCTACAACTACCGC…	688
27	CX9-10	GCCTTTAAAAGAACCTGGGGGGCAGGCGGGGGAGTGAGCTTCGCCCAGCTCATCGATACCGTGCGCAAGAGCACGAGCAACGTGGAAGAGGGATACTCGAACTGGGCGGTGAGGCGGTCATCGTGGGGCCGACACCCGCGTGCGCACCGCCGCGGACATCGCGGGTCTGCCGGTGAAGTTTGCGGGTGCGGCGCGGCCGCTGCTCGTGGGCGATCTGGCGGTGGTCGGGATCGGCTCGGCGGTGCGCACGGGTGCATCGACGGAGAACGGCGAGGAGACGGTGACCGGTGCGGCCATCATGCTCGCCGGAGGCAACAGTCGGCTGGTGGCACGCGCTGCCGTGGCACGCCTGCACGAGATCGCCCCGCGACTGCCGGCCGGGGTGGAGATTCGCGTGAC…	927	TGCACGTCCTGGGGCTGCAGGTCGACGGATCCAAAATTATAACCACACAGAAGAGCGCCTGTCAAGAAAGCAATAAACCTTAGAGGTAATTGAAAATTTCTGCCATTAAAATTATGATGAACCCAATTGGTTAATAAAACGTGAGACAAGCGCCTATGAACACCCCCAAGACCCCTACTGAACGTGCGGGCAACACCCGTCCCCGGAAGTCCCCGGATGAGGGCCACCTTGGGCACCCCGAGCAGCCGCCTCACTCGGACCCCAACCGGGTCACGGTGACCCTGAATCGTGACCCTGTTTCCATTCGTCGGGGCCAGTACACGGGCGAGCAGCTAAAGGTCGCTTTGGGTGTGCCCGTGGACCACGAGCTCGATTTGGTCGTGAACGGCGAGTTCAAGC…	611
28	CX9s4	GCCGGCAAGTTGGGGGAACCGATCGCGCGTGCAGCCGAGGTGCGACTGGAAGAAGGTCAGCACCCACGACAACTGCCGCAGCGCGTCCTCGTATTTCACGAAGTTCGCCGCGATGATGATCGTCAGATTGAGCTTGAGCTCCGGCTGCAGCAGCACCTGCCGGCCGTCGATCAGCACCGTGCTCGGCAGGTGCGACTTCATCACCCGCTCTTCGTCGATGTTGACCAGGGCGACGCCGAGGCTGGCCGGCGGGATCGCGACCTTGCCAGTGTCGTCCACGATCCGGCTGAGATCGGCGACCCCGGCCGTGCCCGTCCGCGCGAACAGGAAGCCGTTGAGCTCCGCGACGAGGAATTTCAGCGCGACATCGATCATCGGCGCCTCACGGTTCCGGCTCCA…	1184	TGAAATACCTGGGCCTGCAGGTCGACGGATCCGCCTTCATCGAAACGCCGATTGAGGTCGTGAAACGCAGCCGGGAGCACGAGCGTGGCCTCCGGTGTGACCGAGGGCGACCAGGTCACCACGAGCCGACCTGCGCCGGAATACATCCGGAGGCGCGAGTGAAGCGCGGCAGCCGCGTTCGTCTCGTCGCGGGGCTCGTCCTGGCGTTCGCGGCAGTCCTCGCGACGGTCGTGTGGGGCGTCGCCGCGCGGCTGCCGATGACGACAGATCCTCAGACTCCCACGGCTCCGGTCGTCCGAGGAAACCTGGAAGTAAACCTGAACCTGTCGGGCGAGCTGCAGACCGAGAAGTCGGTCACGCTCGTGTCGCCGCCGGCCGGCGTGGCGCTGCGGCTCCTGA…	681
29	Km-1	CGGGCATGCCACGGGTACTAGAAACTTCTAAACGACGGCCAGTGAATTCAGATCTCAAATAATGATTTTATTTTGACTGATAGTGACCTTTTTCGTTGCAACAAATTGATGAGCAATGCTTTTTTATAATGCCAACTTTGTACAAAAAAGCAGGCTGGATCCACGCCAGTTCGGCCTTCATGCCGTCGAGCACTCGAATCAAATGGGCCAATCGCTCTGGATCCTTCTCGATGAAGAGGAAGTCGATGGGCACCGGGAACGTGCGGGAGTGTTGGGCTGCCGCTCGCAGGGCGACCACCGGGCTGCCGGGCTCCCCTCGCTCGTACTGACCGGGGCCAGCGAACCCGTCCACAAAGAGCACGCGCTGCGGCTTTTTTACGAAGCTGGCAACGATGGGCA…	687	CAGGGAAATTACGGCCCCGCTTCAATAATGATTTTATTTTGACTGATAGTGACCTGTTCGTTGCAACAAATTGATAAGCAATGCTTTCTTATAATGCCAACTTTGTACAAGAAAGCTGGGTCACAGCTCCCGGAGACGGTCACAGCTTGTCTGTAAGCGGATGCCGGGAGCAGACAAGCCCGTCAGGGCGCGTCAGCGGGTGTTGGCGGGTGTCGGGGCGCAGCCATGACCCAGTCACGTAGCGATAGCGGAGTGTATACTGGCTTAACTATGCGGCATCAGAGCAGATTGTACTGAGAGTGCACCATTGCGGTGTGAAATACCGCACAGATGCGTAAGGAGAAAATACCGCATCAGGCGCTCTTCCGCTTCCTCGCTCACTGACTCGCTGCGCTCGGT…	810
30	lac-ec1	TGCAAGTGTTAGACGTTGTAAACGACGGCCAGTGAATTCAGATCTCAAATAATGATTTTATTTTGACTGATAGTGACCTGTTCGTTGCAACAAATTGATGAGCAATGCTTTTTTATAATGCCAACTTTGTACAAAAAAGCAGGCTGGATCCACATCGCGCCGGCGAGCCGCATTAACGGTTATTTGATCGCCCTTGCAAGGTTGCGTGTAACCGCTTTACTTTTTATGCGCCGGTCAGCATCTTGGTGAGCATCACCTAGCCGACTGGACGATCGCCGATGCCTGCTGCGCCCCTAGCTTCCCTGACCGAGATCCTCGCCCGCCGTGACTGGCAAAACCCCGCCTGCACCCACTACCGCCGGCTGGAGGCCCACCCGCCGTTCGCCAGCTGGCGCACGG…	743	ACAGGTAATTAAGCTCAGCCTTCAATAATGATTTTATGGTTGACTGATAGTGACCTGTTCGTTGCAACAAATTGATAAGCAATGCTTTCTTATAATGCCAACTTTGTACAAGAAAGCTGGGTCACCCGGAGGCCGCCCGCGCCGTGAGCGGCCCGCTCCGGGCGCGGCGGGATGAGCTGGCGCGGCTCGGGATCGCCGTGGTGGAAGGCGATCTGCAGCAAAGCGGGGTGGATGCGCTGAGCGTGCTGCTGCGTGGCTTTGATGCGGTAATCAACTGCAGCGGCTTCGTTGGCGGGGCGGGCACGCAGATAAAGATCACCCAGGCCGTTTTGCAGGCCGGCGTGGCGCGCTACTTCCCGTGGCAGTTCGGCGTGGACTACGATGTCGTCGGTAAAGGCA…	524
31	lac-ec104			CCGTTTGTATTACGCCAAGCTTCAATAATGATTTTATTTTGACTGATAGTGACCTGTTCGTTGCAACAAATTGATAAGCAATGCTTTCTTATAATGCCAACTTTGTACAAGAAAGCTGGGTCACGTCGATCGTCGTCGGCATCGTCACGCTGCCCTTCCTGTTGCGCGGCAATCTGCCGCCGGAAGAAGATCAGGAAGAGGCTTTCTCCGTTTCAGAAGCCTTGGCGAGCGCGGCGAGCAAGGCCGTCAACGAAACCAAGGAAAAGCTGCTCGTCGCCCCGCCGGACGACGCCACGCCGGAACTGATTGAAGAAACGACGCGGCGGATGCTGGACGTGCTGCAACGTAAAATTCTGACCAAAGAAGACGTTAAGAATATCGTGGCGCTGAAGCGGCTGG…	521
32	lac111	TCAAAGGGTCAGACGTTTGTAAACGACGGCCAGTGATTCAGATCTCAAATAATGATTTTATTTTGACTGATAGTGACCTGTTCGTTGCAACAAATTGATGAGCAATGCTTTTTTATAATGCCAACTTTGTACAAAAAAGCAGGCTGGATCCACCCGGCGCTTCACGTCGATCGCGGAGCTGCGTGGCTCGGGCTCGGGCGGCAGTCGTAGAGACGAGCTCGGCGCGTTGTTCGCGCTGGCGACCGCGGCCGAGCAGAAGTTTCTCGGCGGCCTCGTCGTCGGCGAGGTCAGGCAGGGCGCGCTCGATGGCATCGTCGTCGAGGCGATCGCGAAGGCGGCCGAGCTGCCTGGGGATTCGGTCCGGCGCGCGTACATGCTCGTCGGCGATCTCGGCGAAGT…	561	TGGGTCACGTCGTCGCTCGAGGCGGTCGGGTCGTCGTCACCCAGGTCCCAGCCTTCGTCGATCTCTTCGATCGGCGGCGAGTTGGTCACCGGCTTCGCGCGCGCCGGCTCCGGCTGAGCCGCAAGCTGCGCGGCCGATGCAGGAAGCGCAGGCGCTGGCGTCGTCGCCGGCACCGGCGGCGGAGGCAGTGGCTCGAACGGGTACTTCGCTGGTGCGGTAACCGCGTCGGACGTGGTCTGAGTAATCA	247
33	lac121	CCAGGCTACGGACGTTGTAAACGACGGCCAGTGAATTCAGATCTCAAATAATGATTTTATTTTGACTGATAGTGACCTGTTCGTTGCAACAAATTGATGAGCAATGCTTTTTTATAATGCCAACTTTGTACAAAAAAGCAGGCTGGATCCACAGGCGCGCCGGAAGAACAGCGAGGTCCGTGGTGAAAGCGGCGACTTCGTCGAGCCGGGTATCGAATGTGAAAATCGCCGCCTCGTCCCGCCCAGTCTCCAGCGAGCTCAGAAGGTGACCGGCGGATTCCCGAGCCTGACCCAGCAACCCTTCCATGCTCCCGCTGGCATCAAACAGAAGCGCCACGCTCACGCCGGAAAGGTCTGGGCGAAAGTCGCTGATCGGTCGCCGGACGCCACCGTCGAGGA…	1166	ACCGCCCAAGGCTTTCAATAATGGATTTTATTTTGACTGATAGTGACCTGTTCGTTGCAACAAATTGATAACCAATGCTTTCTTATAATGCCAACTTTGTACAAGAAAGCTGGGTCACTCGCAGAGTGCCTGTAGCTCGGCGAGCTGATCTTGCGCGAGCGCTTTGGTTGGGAACAGGTAAAGCGCCCGGCTTGATGGATCCTGAAGGATGGAGCTCAGGATCGGCGCGTTGTAACAAAGAGTCTTTCCGGACGCGGTCGGCGTGACGACGACCACGTTGCGGCCTGCGAGAGCGTGATCGATCGCCTCGGCCTGATGAGTGTAGAGCTGTGTGATGCCGCGCGATTCGAGTGCGCGCTGAAGGCGCTCATCGACCGCCGGTGGAAAGGGTGCGTACTC…	598
34	lac-ec123	TGCAGTAAGGTTTAGTAGGATTGTAAACGACGGCCAGTGAATTCAGATCTCAAATAATGATTTTATTTTGACTGATAGTGACCTGTTCGTTGCAACAAATTGATGAGCAATGCTTTTTTATAATGCCAACTTTGTACAAAAAAGCAGGCTGGATCCACCCCCGCCTGAGCGCAACCGGCATTTTTCGCTTTATCCCGCCCGCACGCTTGTAGACATCCCCAGGTAGTGACGATATTTTATTTCCACGAGACTTATTTTTACGGGTGCTATCAATATGCCTTAAACAAGAATAAAGCGCGTCAGGAAAATAGAATTATGAGTATTCAAGTATGGTCTAAAAACCTAAAAAAACACTATCCTAATGTTAATGTTGAAAAAGTCACCGTCGGCGAACGCGGG…	813	TAATGTGAATTACGCCCAGCTTCAAATAATGATTTTATTTTGACTGATAGTGACCTGTTCGTTGCAACAAATTGATAAGCAATGCTTTCTTATAATGCCAACTTTGTACAAGAAAGCTGGGTCACCGATCGTACAGCGGAATAAAAACGTCGCTGTCTCGCGTCAGGCGGGCATCGATGCCGTGTCGATCGAGCTGCGCCCGCACGTTTCTGGCGATCGCCAGAACGACATGTTTTTCCAGCGAACCGGTGTGGCCAATGGCGCCGGAGTCGATGCCGCCATGGCCGGGATCCAACATGACCAGGAATCGTTTTCGCGCACCCTGAGGGCCCGCCTGTTTTTTGGGGC	348
35	lac127	CCCCGGGGTCCGAAAGTTTGTTAAACGACGGCCAGTGATTCAGATCTCAAATAATGATTTTATTTTGACTGATAGTGACCTGTTCGTTGCAACAAATTGATGAGCAATGCTTTTTTATAATGCCAACTTTGTACAAAAAAGCAGGCTGGATCCACCCAGGTGCTCCACCAGCTCGTGGAGAAGGAGAAGTCTGGCGTCGGCCAGACGCGTGAGCCGGAGGCCTCGATCGTGCCTCACCAGCAGCGGCACCACGACCTCGTCCACTACCTCCTCGACCGCGGGGACCAGATACAGCCCTCCGACACCGGTGAGATTGGGCTCCACGAACCGGAGGGTGTCCTTCCAGATGGGGCTGGAGTAATCCACCATGCAGTCCAGCCGATCGAAGACGGAGTTCCG…	607	CCTGGAATTCCCCCCAGCTTCAATAATGATTTTATTTTGACTGATAGTGACCTGTTCGTTGCAACAAATTGATAAGCAATGCTTTCTTATAATGCCAACTTTGTACAAGAAAGCTGGGTCACGGCGAATTGTGGAGCGTGGAGCTCAGCTCGGGGGAGACCTCGAAGCTGCTCGACGACGGCTTCAATCCCACCTACTCGCCCGATGGGCAGCGGCTCGCGTTCGATGGGCGGCTCGCTGGTGCACAGCGGGTCTGGATCGCGGACACCCGGGGCCGCAACCCGCGCCAGGTGACCTCCGATTCGAGCGAGGCCGTGGTGCACACCGAGCCCCGCTGGTCGCCTGACGGAGCGGCGATCGTGTTCCGCCGGGTCGAGAAGCTCAAGTCCGACATCGCCA…	841
36	lac13	TCAAAGTTAAGACGTTGTAAACGACGGCCAGTGAATTCAGATCTCAAATAATGATTTTATTTTGACTGATAGTGACCTGTTCGTTGCAACAAATTGATGAGCAATGCTTTTTTATAATGCCAACTTTGTACAAAAAAGCAGGCTGGATCCACGTTGCTGGCGCCGCCACATCTGGGCGTACGCTGCCTCAAGATGGCGCGTAAAGCGCGCCGTATCAAAGAGCGGCGCCGCGGTACGGGCAAGCGCGAGCTTGTCCTTGAGCGCTTTGAGCGCGCTTCGGTCGCACCCCAGCCTGAGTGCAAGCGCCCGGTACTCCTCGAGCGTCCCGGTAACCAGTTCGGGGAGCCCGGCCGCCTTCAGCAGGCTTGCAGCGACCCGCCCGGCAAACGCCTCTCCCAT…	684	ACGGTATTCAGCCAAGCTTTCAATTAATTGATTTTATTTTGGACTGATAGTGACCTGTTCGTTGCAACAAATTGATAAGCAATGCTTTTTTATAATGCCAACTTTGTACAAGAAAGCTGGGTCACCTGCACATCGTGTTCTCGCTCGATTCGGTGATCACCGCGGTCGGCGTCGCCGATCATGTCGAGGTGATGATCGCGGCCGTGGTGGTTGCCGTCCTCATCATGATGGTCGCCGCCGAACCCACCTCGCGCTTCGTCAACAAGCATCCGACCGTGAAGATGCTCGCGCTAAGCTTTCTCATGCTGATCGGCATGGCGCTGGTCGCAGATGCGTTCCACTTCCACATCCCGCGGAACTACCTCTACTTCGCGATCGCGTTCTCGGGCGGGGTCGAGA…	762
37	lac146	CAAAGGGGGCAGACCGGGTGTAAAACGACGGCCAGTAAATTCAGATCTCAAATAATGATTTTATTTTGACTGATAGTGATTGAACGTTGCAACAAATTGATGAGCAATGCTTTTTTATAATGCCAACTTTGTACAAAAAAGCAGGCTGGATCCACGAAGCGCATCACGGACGGCGCGCTGTCGCTCGGCCACGAGGTCGAGTGGCTTACTCACGTTGAGTTCTCGTCGCCGGCGCAGCTCGGTCCGATCGCGGTGCGCCCGGTGTTTACCGCGACGATGTACGACCGCTATCGCGCCGACAAGCGCGCGAGCCTGCCGCCCGACCTGGACGCGAGGCTGCTGAGGGAGCTGAAGGAGGGTATCGCCGCGGCTCGCGTGGGCGAGCGCGATCACGTCGTC…	768	CCGGGAAATTACGCCCAAGCTTCAATAATGATTTTATTTTGACTGATAGTGACCTGTTCGTTGCAACAAATTGATAAGCAATGCTTTCTTATAATGCCAACTTTGTACAAGAAAGCTGGGTCACCAGACTGCACGATCCCCAGTGAGGAACGGGCATGAAGCCGCCTGTTTTCCACAGAATGTTCGGCTACGATCTCGCGAGGCTGCCGAATCTGCAACTCGCCAAGCTGGAAGCAGGCGTCCAGAATATCGAGGAGGCGCGTCAACGGTCGGGCGCCACAATTGGCTACCCCGGCTGGGGCGTGATCTATCACCTGCTTCTTGCGCATCTCGATCGCGGCAGGAACGAAGTTATAGTGGAAACCGGCACCAACTGGGGCTGTACCACCATCGTGTTGG…	727
38	lac153	CCAAGGGCCCGGCCGTTTGTAAACGACGGCCAGTGAATTCAGATCTCAAATAATGATTTTATTTTGACTGATAGTGACCTGTTCGTTGCAACAAATTGATGAGCAATGCTTTTTTATAATGCCAACTTTGTACAAAAAAGCAGGCTGGATCCACGAAGAGCGCCGGCAGCAGCGACATCGGGACCCACAGCATCGTGGTGTACAGCACGATGCGGTCGGCCGGTTCGGTGCGCGAGAGTTGTTTGATCTGGATCGCCACCAGTGCGCTGAACACCGCCGCGCACAGTGCGACCAGCGTGCCCAGGGTGAAGCTCGCGCTGCCGGGGCGCACGATGATCAGCACGCCGATGAAACCCACCAGCACCGCGGCCCAGCGTCGCGCACGCACGTGTTCGTCGA…	640	TCCGCCATTTCCGGCCACCCGGCAACGATAGATTTTGGGTTTGACTGATAGTGACCTGTTCGTTGCAACAAATTGATAAGCAATGCTTTCTTATAATGCCAACTTTGTACAAGAAAGCTGGGTCACTGCTCGTAAGCGGGCGTTTCGATTTCCGCCAGGCGCGAGGGGACGTAAGCGGTCAAGACCTCCTGGACGCGCGCCTGGTCGCCCGCTTGCGGGCCGAAGAAGACCAGGACATTGATCAGGACGAGCAGCGCGGTGACCACGGGGAACGTCGCGCGCGTGAGCGGGCGATGCAGCGGCAGCAGGAGCATGCAGGAGGCGTCGCCCTTGATCGTTGGCCGCGAGCTTGGCATAAGCGAGGGACGATCGGAATCGAAGGGCATCGATGGGACGCTG…	1076
39	lac16	CCAAGCTAGGACGTTGTAAACGACGGCCAGTGAATTCAGATCTCAAATAATGATTTTATTTTGACTGATAGTGACCTGTTCGTTGCAACAAATTGATGAGCAATGCTTTTTTATAATGCCAACTTTGTACAAAAAAGCAGGCTGGATCCACCGTCGATGAAAGCGGGTGCGGTGCTTCTGGGCTTTGTCGAAGCGGCGGATCATGCCGATCTGGTCACCGCCTTGCGCGATCGCCGCGTCACCGCGCTGGCCATGGAAAAGGTCCCCCGGATCAGCCGGGCACAGGCAATGGACGCGCTGTCCAGCCAGGCCGCCCTCGCCGGCTATTACGCGCCGCTGCTGGGGGCCGTGCACCTGCCCCGCATCCTGCCGATGATGACGACGGCGGTCGGATCGCTG…	920	ACGGTAATTTCCCCCAGCTTCGAATAATGATTTTATTTTAACTGATAGTGACCTGTTCGTTGCAACAAATTGATAAGCAATGTTTTCTTATAATGCCAACTTTGTACAAGAAAGCTGGGTCACGGTCGGGCTGGCCGCCGCCGCCTCGGCGCGCATCCTGGGCGCGGCGGTCGTGATGATCGGCGACTTCAACCCCGATCGCCTCGCCCATGCCGCCAAGGTCGGGTTCGAGCCGATCGACCTGTCGAAGAGCGATCGTCTGGGCGATCTGGTCGCGGAGGTGATCGGTACCGACGAGGTGGACAGTGCGATCGATGCCGTCGGGTTCGAGGCGCGCGGGCACACCGGCGGCGAGCAGCCCGCCGTCGTGCTCAACCAGATGATGGAGATCACCCGCGC…	601
40	lac160	CCCAGGGTAGGAACGTTGTAAACGACGGCCCAGTGGATTCAGATCTCAAATAATGATTTTATTTTGACTGATAGTGACCTGTTCGTTGCAACAAATTGATGAGCAATGCTTTTTTATAATGCCAACTTTGTACAAAAAAGCAGGCTGGATCCACCTCTCTCCGTAACGCCATAATTTACAACTGCTTATAAACACATGTGCGCAACGCCACAGCGGCTGGCATCCATGTTGCCTATTTACTCGATCTATCAGATAGGATATATAGGAACATGGCTATCAATCACTCGATCCCAACCGGGCTGGATGCCGGACACGACACCTCGCTCCCCCTGCCCCCGCAGCTGCTCCGTGAGCTGCGGCAGGCACTCCGCACCATCCGCTATGGGGCGATCGAGATCG…	603	AGGCACTTCGGCCCCAGCCTTCAAATAATGATTTTATTTTGACTGATAGTGACCTGTTCGTTGCAACAAATTGATAACCAATGCTTTCTTATAATGCCAACTTTGTACAAGAAAGCTGGGTCACATCCCGTCTCAACTGGGGGATCGCCGCGCAGCAGGTGCCCTATCTCAACGGGGCGTACGCCTCCGGTACCGCGACCGTGAACGGAGAGCCCGCCTTCGTGGAGCAGCAGCTGCTGCAGCGGCAGACCAACCGCACGATCGAGGGCGTGATCGCGTATCCGTTCAACCAGGTGCAGCGGGTGGAGGTCACCGCGGGTGGGGGGCACATCGCATTCGATCGGGAGCTCAAGACCCGCGCCTTCTCGCTCTTTACCGGGCAACAGATTCTCGACGAGA…	645
41	lac161	CCAGGGTTCAGACGTTGTAAACGACGGCCAGTGAATTCAGATCTCAAATAATGATTTTATTTTGACTGATAGTGACCTGTTCGTTGCAACAAATTGATGAGCAATGCTTTTTTATAATGCCAACTTTGTACAAAAAAGCAGGCTGGATCCACTGGCCGCCTCCCTGGCGAGCGCCGATCCAGAGTTCGTTCATTCCGGGAACAGCATCACCAATGTTTCCCGTAGCTGTGTTGGTGCTTGCCGGTACTCCATTCGTGTAGAGTTTCATGAAACCACCACCATAATAAGTGAAGGCCACGTGCATCCATTGGTTCGACGGGGCGATGATGCCGGTATTGACAAAAACCCAGCCCGGATTTGAGTTCGCCACCGCCCAGCGAAGGGTTCCATCCGCGAATC…	641	CCTGTAATTCGGCCAGCTTCAATAATGATTTTATTTTGACTGATAGTGACCTGTTCGTTGCAACAAATTGATAAGCAATGCTTTCTTATAATGCCAACTTTGTACAAGAAAGCTGGGTCACCCACTTTGTTGCGGGGCGAGCCGCAGCCCATTCAGGTCTGGATGGCCCAGTGGAGCGCGGCACGGATGTGCCTGTACATCGGAGTGATTGTGACTGGCACCGCGCTGTTCGGGGCCGCCGTCGGCTCCTGGCGCGATCCGGTGCAAGGAATTTACACCGCAATCAAGTTTCCCCTCATCGTACTCCTAACCACCGTGGGCAATGGCCTGTTGAACGGAATGCTCGCTCCATTGCTGGGCACCAACATCAGTTTTCGGCAATCGCTCGTGGCTGTTTTC…	919
42	lac170	CCCAGGGTTTCAGGACGTTGTTAAACGACGGCCAGTGATTCAGATCTCAAATAATGATTTTATTTTGACTGATAGTGACCTGTTCGTTGCAACAAATTGATGAGCAATGCTTTTTTATAATGCCAACTTTGTACAAAAAAGCAGGCTGGATCCACTGACTGATAGCCGCCATCCAGCGACGTGCGGGTATACCCGGTCATCACGCCCAGCCGGCCGTCGTCAAACAGTTCGCTGTCCAGACCCAACAGCACGCCATAGGTGGATGTCTGGTAACCGGTGGCGTTGTTGTTGCCGGAAGCATGCCCCCAGTTGCCCAGCAATTTCGTCCAGGCGCCATTATCATCCGCTTTGATATCGGAAGCGGTGCGGCGGCCTTCAGCCTGGCGCAAGCGCTCGGTG…	445	CCATGAATTCGCCAGCTTCAATAATGATTTTATTTTGACTGATAGTGACCTGTTCGTTGCAACAAATTGATAAGCAATGCTTTCTTATAATGCCAACTTTGTACAAGAAAGCTGGGTCACCAAGATCATGGCCCAGGTGCTGGAGCACATGAATATCCTGCCGGATGCCCAGCCGCTCAATGTGGTGTCGTCGGTTAAAGGGTGAGGATTTAAGCGGGAAGTGAGTGGGTCAGAAAATGTCTGACCCACGCTTCAATACAACGAGTTTAACCTACGGCAGTATTTATTATGGATATGCCTTGAAATATTGATTGATATTCGACTTGAATGAATTTCTCTGTTTCTAAAATAATATTTCTTATTTGGCGATTCGCAGAGAAGCTTATTTTCTCACCAAGA…	634
43	lac193	TCCAGGCTAAGACGTTGTAAACGACGGCCAGTGATTCAGATCTCAAATAATGATTTTATTTTGACTGATAGTGACCTGTTCGTTGCAACAAATTGATGAGCAATGCTTTTTTATAATGCCAACTTTGTACAAAAAAGCAGGCTGGATCCACGCCGGTGCCGTCACCCAACAAAATCGATACGCTGTTCGATCCGGAATTGGTGACCACGAGGTCAGAGCGGCCGTCGCCGTTCAGGTCTCCGGCCGCGACGTGAAACGGCAGCAACCCCACGGGGACGCGGCGCTGCGTTCCCAGTCGTCCGTCACCCAGTCCACGGAGCACCGAGACGTCGCTCGAGTCCTGATTGGCGACCGCGACATCCAGAAAGCCGTCGTTGTCGAAATCGGCGACCGCCGCGT…	601	CCCTGATTTCGCCCAAGCTTCAAATAATGATTTTATTTTGACTGATAGTGACCTGTTCGTTGCAACAAATTGATAAGCAATGCTTTCTTATAATGCCAACTTTGTACAAGAAAGCTGGGTCACTCTTTTCCCAGGTGCGCCGTCGGATCGGGCCGGTGCTCGTCAGGCGGACGTACCAGCTGGGTAAGGCCGCCATGGACCGCAAGGACCGCGAGGAAGCGGTCGCCCAGTTCGAGACCATGTTGCGCGTCGCAGACGATGCCGATGTTCGCACCGAGGCGGGTATCGCCGAGTTGAGAGAGCTCGGCGCAGGGTTTTTGGAGTTGAGCCGCGCGATGCCGGCCAAAAATGCGCCACCGACCGCGGCCGCACCGCCTGCTGCCGCGCCATCCGCGTCGC…	679
44	lac20	CACTTGCTGCCGGTGGACGATCGGGTGTTTAAACGGCGTTTTGACGGCAACAGCCTGTTTGCTAACCCGGTCATCCGCCGCACATTGAAAACCCTGGTGGATAAAGCGCTGGTCACTGTCGATGGCCCGTGCGTGACGCTCACGCCCATCGGCGTCACGCTGGTCGAAGCCATTATCAATACCCAATTTTCCGCCGCATTCGCCAATCAGGAGTGAAAGATGACGACGACAGTCTCCGATCCCAAACCGGTATTCAGCTTTTATTACATCGGCATCGATACCGAAGCCGGCGTCACGCCACAACAGTTTGAAACCTTCGTGCGCGAACAAGGCGTGCATATCCCCTGTTATCCCGGCTGGCGCTGGACGTTGCTGCGCGGCCTGCGCGGCGAACGCGTC…	734	TGGGTCACCCAGGCCATCACGGCGAACAGGCCGGTGGTGAACAGCAGCGCGGCGATCAGAATGCGCGCGGTGCCGATGCGATCGCCGAGCCGCCCGAGGCGCGGCGCGGAGATCAGCGCCGCGATGCCGGGCACGGCGGCGATCATGCCGCTGACGAAGGCGATATTGCTGACGTTGCCCGACAGTTCGCGAATGAACAGCGTCAGGATCGGGCTGATGGAGGAGTTGGCCAGCTGGATCATCAGGGTGCAAACGAACAGGGTGACGATCAGCGCCGGATAGGGCAGCGACCGGAATACCGCCTTGCCGCTCAGCTGATCCGCTTTTTTCACCGTGATGCGCCGTTCTTTAATCAGGAACAGCGTCACCAGGAAGCTGACGAACATCAGCCCGGAAGTG…	962
45	lac24B	CACCCAGGAACCACTGCATCCAGCTGATGTGCACCCCGGCTATCTTGCCGACGAACTCGATGCCCAGCACGTTCGGCGCGGCGCCGGTAACGAACATCGAGGAGCTGATGCTGGTGCCGACCACCATCATCCACATCAGGTAGCCGCCGATGCGGCGCGAAGAGGGATCGTTAGGGAAGGAATCGAACAACGGCGGCAGGTTTTTCACCACCGGGAACACCGTGCCGCCGGTGCGCGCGGTGTTGGACGGCGTGAACGGCGCCAGCAGGATATCGATGATCACCACCGCATAGCCCAGCGTCAGCGTGCGCTTGCCCATGAATTTCACCAGGAACAGCGCGATGCGCCGCCCCAGCCCGGTGGCCTCGTAGCCCAGCGCGAAGATAAAAGCACCGAACA…	653	TGGGTCACGTTAAATAATAAGGAAATCTTATCGGTCGCTAATGACATATCAAACTCCTTTGGACGTTGACAATATTGCACCTAACGCTCTATATGCTCGTACACAGGTTTGAAAATCAGGGGTAATTAAAGTGATATCATTGGCTTGCCTCCTTGGTCTGGCTTGAATATTGCGTTCAAGCGGAATATATCCTTATCATTAATCACGGTGAGGAATTAATTGTGCACTGTGATTGAGTTAAAGCAGTATAAACACAATTATTTTATTAATGAGTTATTCTTATATGAATCTTTTACATAAGATATGAGTAAAAGACGTGTTTAAATAACTCGTTGGAATTAAATCTTTATTTAATATTTCTCTGTAATCGGCACGCGGCGTTTGCGTCGCTGATTTATC…	569
46	lac27B	CACCCAGGAACCACTGCATCCAGCTGATGTGCACCCCGGCTATCTTGCCGACGAACTCGATGCCCAGCACGTTCGGCGCGGCGCCGGTAACGAACATCGAGGAGCTGATGCTGGTGCCGACCACCATCATCCACATCAGGTAGCCGCCGATGCGGCGCGAAGAGGGATCGTTAGGGAAGGAATCGAACAACGGCGGCAGGTTTTTCACCACCGGGAACACCGTGCCGCCGGTGCGCGCGGTGTTGGACGGCGTGAACGGCGCCAGCAGGATATCGATGATCACCACCGCATAGCCCAGCGTCAGCGTGCGCTTGCCCATGAATTTCACCAGGAACAGCGCGATGCGCCGCCCCAGCCCGGTGGCCTCGTAGCCCAGCGCGAAGATAAAAGCACCGAACA…	570	TGGGTCACGTTAAATAATCGGAAATCTTATCGGTCGCTAATGACATATCAAACTCCTTTGGACGTTGACAATATTGCACCTAACGCTCTATATGCTCGTACACAGGTTTGAAAATCAGGGGTAATTAAAGTGATATCATTGGCTTGCCTCCTTGGTCTGGCTTGAATATTGCGTTCAAGCGGAATATATCCTTATCATTAATCACGGTGAGGAATTAATTGTGCACTGTGATTGAGTTAAAGCAGTATAAACACAATTATTTTATTAATGAGTTATTCTTATATGAATCTTTTACATAAGATATGAGTAAAAGACGTGTTTAAATAACTCGTTGGAATTAAATCTTTATTTAATATTTCTCTGTAATCGGCACGCGGCGTTTGCGTCGCTGATTTATCT…	809
47	lac35B	CACGGGAAACCTTCGTAATACTGCAGCATAAAGGCGTCCACCAGCGAGTTGCCCACCCGCAGCGGGCCGGTGACGCCCGGCTCTTTGCCCGGCACCGCGCTCATCACGCTGGCTTCTTTGGTCAGGTCGCAGTGTTTGTCGGTCTTGCAGGCGGCGGAATCCTTGTAGTCGATGATCTTCGCCAACTGCTGATAAGAGGCGTCCAGCTTCAGCGATCCCAGCGCGGCATTCATCGCCGCCAGCGCCTGCTGGTTGAAGGCTTCGCTGGTGTCGGTGATGATCGGGTTGAAGGTCGGATCCATCTCGCCCATCTTGTCCTGATGGTGCACGCTGACGTCGCAGCCGGGGAACGCGCCATTGCTGAAGAACTGCGCGGTGGCCACCGTGCGCTGCAGGCTG…	855	TGGGTCACGAATGCCCGATAGCTGTTAAGGAAGTCGTCGACGCGATAGGCGGAGAGGTACAGGCGGTTTTCCGGCACGCTCAGCAGCGGCTTGTAGTTGGGCGCTTTGGTGTGCCAATAAAGCTGCATGTTGACGCCGCCGGGCCACTGGATCACTGCGTCGCGGCCAATCGGATCGTCGAAAGGCGCAACCTGCACATCGGCGCCGGCGGCCCTGGCCTGCCGGATGGCGGCGTCCATATCCCTGACCAGAAAACCGTTGCGCTCGGTGCCGAACGGGTGCGGGATCGGCGTGTTGAAATCGAACACCGAGAAGCTGCCGGCCGGCGTCAGTATCAGCTGGGAGTAGGTTTCGCTCGGCGTGGGCGTGACGTTGACCAGCACGCGTTCGGTGCTGGTG…	686
48	lac36W	CACCGGCTTCCTTGCGGCTCTTGAACGCGAAGTACCCGCCGCAGCGCAGTTCGCGCTGGTGGATGTGTTCGCTCACTTCGCTGAGCTGGTGGGCCTTGATCTCCGACACCACCAGCGCCGCGCCGGTGCTGTCGCGGCGCGCGGCGCCATTGCGGGCGATGTGGTCGATGTCGTCGAAGGTCTTGCGCGAGGTGACGATGTACACCGGTGCGAACGGGTCGCGCTCGAGGCGCATCGATGCCAGTTCGTCGGCATGGGAATGGGTGGCGGCGATGGCTGGCGCGCCTAGCAGTGCAGCGCCGACCAGCATGGCGGAGATGGTGCTGTGCAATCTCATCAGAACGCTCCTGTCTGGCCGGATGGAACGCCTTCCGGCGGGCAAAGGAAGACCGTCGCCGT…	723	TGGGTCATTTGAAATCAGGCGATGGCCACGCGCTCCAGCCCGTGCTTCGACAGCGCCTGTGCCGCCGCGACCGCGAGGTTGTTGAACCGGCAGAAACCCATCGCGGTGTCGCTGGTGGCGTGGTGGCCGGGTGGGCGCACCGCGCAGAAAACCCGCCTGGTGTCGCCGCGGAGCACATCGTCGACGGCGGCCACCGCGGCGCCGGCCGCGCGTAGTGCGGCTTCGGCCGAGGCCGGCGAGAGCACGGTGTCGGGATCGAGCATGACGCGTGTGGCAGGTTGTGTCTCCAGCACGGTTGCCAGCAGCGATTCGGCATGTACGCGCAGCAACTGGCCGCGACTGGCGCGTGGTGCGTCGCGCCAATCCAATGACGGGAAGGTGTCGCGCAGTGCGGTGCTG…	467
49	lac55	CACAGCTGGCGGAACTCGTGATGCAGGTGATTGGATTCCGCGGTCGAATCGTATTCGACCAGTCCAAACCCGACGGCACGCCGCGCAAGCTGCTCGACGTTAGCAGGTTGGCCGCCCTCGGCTGGCATGCCCGTATCCCCTTGCGCGACGGCATCCGCGCGGCCTACGACAGCGCTCCATTCCGTACTTGAACGCGGCCCGAATTCGTGTCGCATCGAAAGAATCAACGATGACTTCTCCCAAAGTTGCCCTGATCACCGGCGTCACCGGTCAGGACGGCGCTTACCTGTCGGAACTGCTGCTCCAGAAGGGCTACGAGGTGCACGGCGTCAAGCGGCGCTCGAGCCTGTTCAACACCGACCGGATCGACCATCTCTATCAGGACCCGCACGTCGACCG…	1096	TGGGTCACCTCGTGGATCGGAATGTGCCCATTGCGGAGCATTGCAACCTTGCGCTCATCGATGTCGAGGCACAGCACGTCGTTGCCGAGATCGGCAAGACACGCCCCGGTGACGAGCCCCACATAGCCGGTGCCGATGACGGTAATGTTCATCAACGGCTATTCGTTGTAGTCATAGGTTTGGAACCCAGCGTTCTTTACGAGGCTGTCGCGCTTTGCAGACGTGTAGTCCGCTTCAATCATTTCTCGTACCAGCTGGGGTAAGGTCGTCGTCGGGACCCAACCGAGTTTCTCGCGCGCTTTGGTTGGATCGCCGAGCAATGTCTCGACCTCTGTCGGGCGGTAGTAGCGAGGGTCGACCTTGACGATCACGTCGCCGACGCGACAGCGGTTGCGGTCC…	810
50	lac71	CACGAACGATCATTCTCCGGACTTTATTCCCGAAGGCGTGGATTGCGCCATTCACGTCGGTGCGGTGACCGATCCGTCGGTCGTGGCGGTGTTGCTGGCGGAGGTGCCGCGCAGCACGGTAGCGTCGCCGGCGCTGCTGACGAGCCGAGAGCCGGTTCGCTGTCTTGACGATTTGGCGCGGTTGCCGTGGCTGGCGTTGAACAGTTTTTATCGCAATGAAGTGGTGCTGACCCATGCTGAGCGCGGCGAGCAGGGGCGGTTCGATATCACGCCGAGGTTGAGCACCGACAGCCTGTACGCGGTACGCAAGGCGGCGCTGGAGGGGCTGGGCGTCGCGATTGTCTCCTCCTGGCTGGTGCGGGACGATGTGGCCGACGGGGCGCTGCAAACCGTGTTGCC…	501	TGGGTCACATTCAAAACCTGATTAACTTGCTTAGCTTGCAATAGGTTTCGCAAGACAAATTCAAAATCATTTGCTTTGAACCTTTTGAATACACTGACTGAAAAGGCATTGAGATAATCACGGTGTTGTGCTTCTAGATATAACGAATCGTAATTAAATGAGTCTGATACGGCAATGCTTGCGCCATTACCTAAAATCAGACTGCCCGATAAAAAATGTTGCTCTATATCTTCCCATTTGTTGATCTTTTCCATTTCCATCCTTAGATACCACGATTTTTCAATGCAGATTTAGGTGTTAAGGGAGAGTTTTGAGAAATGTATTCCCATTCAATTCTCAAAACTTTAAGCTTTATGTCTAGCGCATCATCATCGAGCTTATCTTTTTTTGCGTGCAGAT…	814
51	lac82	CACCTCCAGGTCGACGAACTGCGCCTGGCGCACCGTCTCCATGTGGACGAAGATATCTTCCGGTTCGGACTCGGGGGAATCGGCGCGCACCAGAAACCCGTAACCCTTGACGCGATTGAACCATTTCACCTCCACTGGCTCGTATGCGCCGGCCTCTTCGGCCAGCGCCGAGCGATCCGACCTGGTCCGCTCACCATGCGCCGCGCGGGGCACGATGGGCAAGGCGGTCGACAGGTCGATCGTCGCGATTGAGCGCGCCTGGTACCCGCGCTCCTGCTTTGAAGCGATCCCGGTAATGCTGGCGCCTTCGGGAAGGCTACGCCGGCCGTGCTCCTTGAGCACCGAGAAATGGATCAATATGTCGCCCGCGACGCTGTGGTCGACGACGAAGCCGAAGCC…	493
52	lac84	CACGCCGGTCACGGATGCCATGCTCGGCGCAGCGAAGCAGATTGTCGATGCGAGTGGAAGTGCGGTAGCGGCGCGCATGCTTGGCAGTGAGATTCATGCACCTTCGGAGCCCCAGCCAATGAGTTGGCTGTTCACTATGGCCGGTGTCGAACCCCGCACAGTTCGTGACTTCCAACTGGCCCGCCCTGAACAGTTCGTCCTTCACCCTGCGTTTGATCTGCTGCGAGAAGACTACGTGGCGGTATCGGGATTCTTTGAGATCGTTGCAGAGGGCAAGGCTGCTGGTGAATTCAGCATCCCGCGGGACCGGCTGCTGTTCTTCTCCACGCCACGGCCGGGAGAGGTGTTGGTCAACACGACGCGTATCCCCGCCAATCACCCCGTACCGCATCAGGAGGG…	575	TGGGTCACCCGCATCGATCTCGCGACGTTCGAGGGCCGCCAGCAGCCCTGCCGCATCGTAGTCGAACTCGCGCAACTCCAGCGGCGCCTTGAGGTCGGCCGCAATCCGCTTCCACAGCTCGATGCTCAAGCCGCTCCACTGGCCGTCGTCGCCGCGCAGGACAAACGGCGGCTCGCGCATCGTGCCGACGACGATCCGTTTGGCCTCGACGCTCTCTGCCCCTCCTTGCGCGTGCGCGCCCGCTGCCCAAAGGACGACAGCAATTGTGAGCAGGATGCCGGCAACCAGACCACGGATGCCGGCGACGTGTCTCATTCGCTGCCCTGCGCAACGCCGACGTAACCTGCCTTGCGGATCAACTCGCGGCCACGGTCGCTCGCGCAGAATTCGACAAACGCG…	406
53	Mel-125	CCAAGGCTTCGAACGTTGTAACGACGGCCAGTGAATTCAGATCTCAAATAATGATTTTATTTTGACTGATAGTGACCTGTTCGTTGCAACAAATTGATGAGCAATGCTTTTTTATAATGCCAACTTTGTACAAAAAAGCAGGCTGGATCCACACCAGAAATGCTCGAGCGCCCATTACTGGGCGCGCAGGCTGGAGGCGATGGGCCACACTGCGCGCTTGATGGCTCCGCAATTTGTCAAGCCGTACGTCAATGTCAACGCCGGACCACTTTCCCCAATTCCGCCGGAGTAAGTTTCCTCACCCTGTACGGTTCCGGTGATTCAGCCGGCGAGTGACGCGGTGGTCTCCTTTCGTGGACGGCCGGGGCCGCGTTTGAGCTCGGGTGCGGGCGTGCTCTG…	847	CGCAGCATACGCCAGCTTCAATAATGATTTTATTTTGACTGATAGTGACCTGTTCGTTGCAACAAATTGATAAGCAATGCTTTCTTATAATGCCAACTTTGTACAAGAAAGCTGGGTCACCTCGGGTGCGGCACAGGGGATTTATCGATACGACCATAGACATCGTCGAGGCGTGCGATCTTCTGCAAATCCATGTCATCTTGCTCAAGGGGATTTCAGTCAGCGAACAGGTTTACCCCGAAGAGCACCTGCGCCCCATGAGTGACATTGATGTGTTGATACCGGCGGGTTGTTATGCGGCTGTTGAACGTGCGCTGCTTGACCGCGGCTATTGCAAGTTGGATGGAGCGATAGACGAAGCGTTTCATCACGGTCCACCGCTCCAGCATCCGGCGCGTG…	436
54	Mel-126	AAACAATTCAGACGTTGTAACGACGGCCAGTGAATTCAGATCTCAAATAATGATTTTATTTTGACTGATAGTGACCTGTTCGTTGCAACAAATTGATGAGCAATGCTTTTTTATAATGCCAACTTTGTACAAAAAAGCAGGCTGGATCCACGCGTGGATACACACAGGGTACCGCGGTGAGCCTCGGGGATGAACACCGTCTCTACCGCGTTGCCATCCCCCACATCGAGCAGCCACTTCGCCGTTCCGTCGCGCGCGACCGATGAGCTTCGCTCCGGGGGTATGCCCACTATGGAAATTTCGGCGAGCATCTCTCGCAACGACTTGGCGAGATCGGTCATGTCCTCGAAACGCGACTTGCCTCGCTGGTGCATCCAACGAAACAACTGCCGGGCGCGA…	479	CAAGGCATTACGCCAGCTTCAATAATGATTTTATTTTGACTGATAGTGACCTGTTCGTTGCAACAAATTGATAAGCAATGCTTTCTTATAATGCCAACTTTGTACAAGAAAGCTGGGTCACTGGACTGAGGCGTTCGACTGGGCGAGCCGCATCAAGGTGACCAGATTCGCATAGGCCGGACCGATGATGGCTCCCGTCTGGGTGCTGGGATTAAGAAACCAGTAACCTTGATATAGATCAAGACGGGCGTCCTTGGCTGCGGTGAAGGATTCGGCCGAGGCGATATTTCGCCCGATTTGCCGGGCTGGCAGCTTGCGCAGGGAATCCGACACCTTCTTGACGGTAGGCCCGAGTCGGTTGACGTCCAAGCTCAGATACCCGAGATTAGAATAGATCTC…	516
55	PO3	TTTTATTTTGACTGATAGTGACCTGNTTCGTTGCAACAAATTGATGAGCAATGCTTTTTTATAATGCCAACTTTGTACAAAAAAGCAGGCTGGATCCCACGCCAGCATGATCAATGGAATCAGCACCACGCCGTATAGCCAGAAATAGCCGGCGTTGTTGCTGAAATACGGCAACGTCGCCGTCTCGCCGAATCCGACGGGAATCATGGCGTCCCCGCCCGGACCGTAACCGGCCATGACGGTCCAGACCACCAGTGACAAACTGATCAGATGCAATGCGAGGCCCGATACGCCATCACGTGAACGCGCCGACCATGTCGAGATGATGACCAGAGCATATGCGATCACAAGACCGTAGGGAATATTCGCCGACGCGCCCATGCGGTGCGCCATCGTGCC…	570	TTTGACTGATAGTGACCTGATTCGTTGCAACAAATTGATAAGCAATGCTTTCTTATAATGCCAACTTTGTACAAGAAAGCTGGGTCACCAGCGTGCCGAAGCAGATGGCGTCGGCCTTGGACACGGCCTCGGCGAGTTCGTCGGTGTAGCCGATGTGGTCCCAAGCTACGTTCTGCACGATGGTGTATTCCGGAATGCCGTTGGTCAGTGCCACGGCGACGGTGCCGGTCGGGTATTCGTTGGTCTGCACCAGCGTGTTGATGCCGGCCTTGTGCGCATCGTTGAGCAGCTCGGCGCCCAGCTCGTCGTTACCGACGGCGCTGATGGCGTAGCTTTCCGCGCCGTTCTGGGACGCGTGGTAGGCGAAGTTGACGGGAGCGCCGCCGGCGCGCTTGCCGG…	421
56	RCX18	TCGCTTGTGTACCGACACTTTTCCGAGAGGAGAGCACCGCCATGTCCATCCAGACCCGCTATCTTTTCAGCGCCGCCATGGACGTCGAGCCGAGCCGCGAGCAGCTGTTCCACGAGGTGTACGACAAGGAGCACGTGCCGCTTCTCCTCACCGTGCCAGGCGTCGTGTCGGTCACGCGCGTCAGGGTGCGCCCGCTCGAGCTGGTGATCGGCGGCGAGAAGAAGACGATCGTGTTCGAGAACGAGCCGCGCTTCAACGCGCTCTACGAGATCGAGAGCCCCGAGGTGTTGACGAGCGACGCGTGGGGGCGCGCCGTCGACCAGGGTCGCTGGCCCGGCGAGGTGCGGCCCCACACGAAGAACCGGCGCCACATCCTGTACGAGCGCCTCGGGTCATGAG…	961	CACATCCTTGGGCCTGCCGGTCGACGGATCCGCTGGACCCGTCGAACAAGGCCAATCGCTGTCAGTCGCGCGTCCCGGCGCGATAGACGCTACTGCTTGACGAACTTCACGAGCGCGCCGTTGACCGAGTCGGCGACGAAGAGCTCCTGCTTGGGGCTGACGGCGATGAAGTGGGCTTCGCCGAATTCGCCGGGCCCCTTGCCGGGGCGCCCGACCACGGCCAGCACCTTGCCGGCCAGATCCATCCGCACGACCTGGCCCGCGAAGCCGTTGACCATGTAGACGTACTCGCGGCCGATGTCCATCGCGCAGGGCAGCCCGGCGTACTTCATCTCCCGGACGAACGTGCCCTGCTGATCGAAAACCTGGATGCGCTGGTTTTCACGGTCGGCCACCCAC…	1047
57	RCX2	CCGTAGCGTTCCTGTGTTCGGCACGTCGATCCGAATAACTCGCCGAGGTTGTGGAGCGTTTCGATCGTGGCGCGACTGAGCGTGTACAACCCGCCTTGGGTGAAGTCCCAACGCTTGTAGTGCCGAGCGGCGAGGACGTTGACGAGCATCGCGAGGACCATCGCGGCGGCGAGTCCGATGATCGCGCCAAACTTGGTCCCCGCGCTCGTGCCCGAAGGAAGGTCGCTCGTTCGGTCGCGTGTTGTTTCCTCTTCAACGGGCGCCTTTTTCTCGAGCTTCACTGCGTTGGGGATCGCGGGCGACGAAGCCTTTTTGGAGCCGGTTTTGCCCGACGAACGTTTGCCCTTGGGCTTCGTCGAGGAGACGTTGTTCTTGTCGTCGCTCATCCCCACCTCCAGG…	1075	AGGCCTACCTTTGGCTGCAGGTCGACGGATCCAGGTGCCGTGCTACCTCTTTGCCGGTTCGCACGATCCGGTCGTGCCTTCCGCCCAGTCGCTGGTGCTGGCGGGCCGCATCCCGCGGGCGAAACTGGTGGTGTTCCGGAATACCGGGCACATGCCCTTCTTTGAACAACCGGAGGCGTTTTTCACGGCCTTGGCGGATGCCCTGGACGAATTGGCCGCCGTGACAAGATTTTCCAAACCCTTACTGGCAACCGGCCGGAGATGAACGATGAACTATCCCGAGTACACGCAGGATTTGCAGCGCATCCATGAATCGGAAGTCTATGGCACCGCCGTATTCGACATGGCGGCGCGGCTGGCCCGCAACCCCGCGCGCAAGCAGAAGTGGCTGGCGCTGAA…	574
58	RCX24	GCCCTTTTCACTTCGCTTCGTGCGAGCGAGCGAGGAGCGCGTTGAGCGCACTATGACCCTCGAGGATGACGGCCAGGCAACCCAGCTCGAATTGACCGTGCGCCGTGTCCTCGATGGCCTCTCGTGCTTGCTGGTAATCCCACTCGAAGTACGGTGATCCGTCGTCGAGCGTCTTCGCGCGAAGGTGATCGGCGAAGAAGGCGACGTTCTTCGCAATGACGAGAGGCACCTCTGTCGTTGCAGCCCGCAGCCGCTCGGGAGTTGCGTCGGCGGAGCTTCGATACAACGCACTGTCGGCGGCGCGCGCGAGCTCGGCAAGCGCCTGCATCATCGAGAGGTTCTGGTTGTAGGGAAGTGGTTTGCCTGCGAGCGCGCGGTAGTTCTCGCAGCCGCGGTTGT…	811	TCGAACCTTTGGCTGCATTTTCGACGGATCCTGACGACGCACGCGCTCGAACGGCACTACCCGGACGCGGCGGGAACGGGGAGCGATGCCCTGGCGCTGCTGGAGCGGGTGATCGACGCGCAGGCAGACCTCGTGGCAGGTTGGCTCGGAGTGGGGTTCGTGCACGGCGTCATGAACACCGATAACACCGCGATTTCCGGCGAAACCATCGACTACGGCCCGTGCGCGTTCCTGGACGAGTACGACCCCAGGAAGACGTTCAGCTCCATCGACCGCGGGGGGCGCTATGCCTTCTCGCATCAGCCACGCATCGCGCTCTGGAACGTGGCGCGGCTCGCCGAGACGCTGCTGCCCCAGCTCTCGGACGATGAAGAAGCCGCCGTCCGCATCGCCACAGAG…	956
59	RCX25			CCCCCTTTTTTTTGGCTCAACTGCTGATCCCTACGATCCCGCACAACCCGAGCTCAACTCCGCGACGCGGGCGCATGTTTCGCGCGCCCTCGGAGGACGGTGAAAAGGGCTTCAAGCTTGTCATTCTGAGTGCAGCGAAGAATCCAGCGGTGATTCGCATCCCGAGGAACGCCGCGCACGTTCCATTGAATTCTTCGCTAGCGCTCAGAATGACAGGCCTTTTTTAACGCCCCCCCAGGCATCGTTCGTCACACTGCCGCGCCGGATTCAACCGGCCGCCTCAAAACAACTCCCCCTGCTGCAACGCGTCGCGTTTGCCCGGATCGAGTGTGCTGAGCGCAAGCAGCTGCATCATGGTCATTCCCTTGACCTGAGGTTCGCGGGCGAGCGTTGCGAGCA…	1039
60	RCX28	CCCGTGTTACAAGCTGAGGAGCAGCTCTCGGAACAGGCCGGCAATATGGCTTCTGAGGGCTATCGCCGGGCCAGCGAGTGGGGGTCAATGGGCCGAAAAGGGCCGCGACGTGTACCAGAAGGTGAGCGAAGCTGTCGCCAAAGGTACCGACGAAGCCAAGCGATACATGCGCGATGCGGCCAAGGAAGGCGCGACAGCGAGCTCGACCTATGACAGCACCTCCCCGTATGCGACCGGGTCCGCCTATGGAAGCGGCTCGGAGAACCTCCGCAGCAGCGCCGCCGAAGAAATCCGCGGGAGCGGGCGCGAACGGGACACCTCGACCCAGCGTCGGCCGTAGGTCGCCGATGACGAGGCGCTCGGCGCGCGCGGTGGCCAACGTGATTGTGGTCTCGGCAG…	561	TACTTCTTGGGCTTGCAAGTCGACGGATCCGCCGAACGACAAGGCCGGCACCAGCGTGACCAATCGCGCCAAGATCTATGAAGGATCGACCTCGTGTGGCGCAACCGGGTCGGTGAAATCCACAATTCAACCCGCATCTGGGCCGCGTTCAGGCCCGCACCCTGGTGATGCACATCACCAACGACCTGTGGCTGAACTTCAAGCTCGCCCAAAAGGCGGTCGAGCGCATTCCCGGCGCCGATCTCATCGCCCAGGAGAGCCCGGTCGCGCATTATGGCGTGTTCTCGATCATCAACCACAAGATCCACGATCCAAAATTCGTCGCGTTCCTCGAGGACGTGGCGCGGCTGGACAACGCCCAGAAGTTCGAAGCCAAGAACTACAAGGTGCCCGGCGTCG…	1076
61	RCX31	TCCGGGTGCCCCCCGGGCGGATGGTCTTCCACCGTAACGCCCGGATGCGTGGGAGCGATCTTCGCCGGCTCCTGCTCCACCCGTTTGAACTTCGCGCTCAACTCGTGCATCTCGTCCAACGCCATCTCCAGCGTCTGCTTTTCGCCCGCCGGCTGCTCGAGATTGACGAGCCAGCGCAAGGCCTTCTTCGTCCACAGCCGGCCCGCGCGTGGCGCCGCGATGCCGTTGCCACGCAGCACCGCGCGCACCTGGTTCTTCGCCGACACGCGTTTGCCCAGCAGCGTCTGACGGAACTCGATCAGCTTGCGCCAGGAACGCACGTCCAGGTTCGGCACGTGCACGCGCGGCACTTCATCGAGATAGAGCAGCTTGGCCAGCTTCGACGCGTCGATGCGGTCG…	840	AGGTTTTTTTTCTTCATCTTGGCTATTCGAGGATCCGGCGAACCCCAGGTCAAGCAGTTCATGGCCGCCTTCGCGAAGGAGATGGGCGCGGAGCCCTACAACACGATGGGCTTCGGCTACGACGGCGTGATGATGGCGGCGGACGCCATCCGCCGCGCCGGCAGCACCGACAAGGAGAAGGTGCGCCAGGCAATGCAGGCCACCAAGGGCTACAAGGGCGTGCTGGGAAGCATCGACTCCACGTACGGCTTCCCCGACGGCAAGCGCATCGGCTTCGATCCCCAGGGCATGGTCGTGCGCGTGTACGAGGGCGACCGGCAGGGCCGCGTGCTGCACGTCGGCACCCAATAAAGGAAAGCCATGGAGAAATTCGTCCCGATCAAGGGCCTGCACCACTGG…	1213
62	RCX32	CCCTTGGTCACAGGTAGCTCCATTATTCGCTTCTTCGGCGTCACTGCGTTCGCACTCGCCCTGCTGGTCCCTGCACACGTTTTCGCCCAGGCCACCAACGTCACGGGCGAGTGGATTTTCACCGTCCAAACCGATCAAGGCGGCGGCACGCCCGTTATCACCTTCCAGCAGGACGGCGAAAAATTGACCGGTAAGTATGCCGGACAACTCGGCAATGCCGATCTGACTGGAACCGTGAAGGGAAACGCCATCCACTTCACCTTCACCCTGGACGTGCAGGGTCAGCAGGCACCTGTGACTTACGACGGCACCGTCGAAAAGAACACGATGAAGGGCAAGCTAGATATCGCCGGCATGGTGAACGGCACGTTTACCGCCACAAAGAAATAGATCCAATTT…	538	AACACCCTGGGCTTGCGGGTCGACGGATCCTCCCCCAACTCGATCAGCAGCTTGTGGATGAGATCCTGCATCTTCGCATTGTAGATGCGGCCGGTGTGACGGTCGTCATGCCAGGATTGGATGTGCGGATCGCAGTCCAGGTTCCCGCGGACGATCCGGATGCGCTCTATCGGGATCGCGAAAATCCAGCGAGCGCAAAGAAGGCGACCGACATCTGGGCGGCGCGGCTGGCGGCCGACCCGAAAGACTTCGATTCCGCTTACCGTTTGGCGCGGGGCTATTACTGGCTGGGCACGAACGGGCTGCCGCCGCCTGATCGCAAGCCCGCCCTCGAGGCGGGCATCGCCGCGGCTCGCGCGGCGATCGCGGTCCGTCCGGCGCGGCCCGAGGGGCATTTCT…	1045
63	RCX6	GGGTTCACCCACGCCCTCCCAGAGAGCGAGGTTATGGACGCCGGGGAGGCCGAAGGCGACCTCGACGCCCTCCTGCTCGAGCAGGTCGACGATCAGCTGCGCGCCGGTGGGCATGGCGCGGATCAAACCATGCGCGGCGCCGCGCGGCGGGGCGGTTACCCGGCCGGGCGCTTCTTCTTGGCGCCGCGGGCGGCGAGCTGCTTGCGCGCGCGGTCGATCTTGGCGCGGCCCTTCGGGCTCTGGGCATAGGCCATGGCCGCCGCGGCCGCGCGCCGGCCCTGGGGCGAGCGCGCGAAGGCGCCGATCCGGCTCATGATGGACATGTCGGGTCCTCCGTGTTCATGGGTTCAGGCTTCCATTGCAGCCTTCCCCACTGAACGACCGCTAAGCCCGGACCGA…	602
64	RCX7	CGCGTTACGTATTCCTGACCCGGGGATCGCAGCGCCGGCTCGCCCTTCGCCTTCGCGCCCCGACGAGGCCCGCGTCTCGGGCAGCACGGGGTGGGCCGACGTGCGCGTGATCGCGTCCACGACGCGAGACGTCGACGAAGAGCTCGCCGCCGGCCGGCTGATTCCCGAGCTGCGCCGGGCGCTTGCGCACACCCTGGACGTCCCGCCGCTGCGGACGAGACTCGACGACCTGCCCGTGCTGGTCCCGTACGTGCTGCGCCGCCAGGCCGACCAGGCCGGACGCGCCGCGCCGACCCTCTGAACGAGTCGCTGGACCGGTTGAGGCGCTACCGCTGGCCCGGTAATCTCCGGCAGCTTCGAAACGTGCTCGGCTCCGCGCTCGCCGCCAGCCAGGGGCCG…	803
65	RCX8	TCGGGTGCTCTTTTAAAGCCGAGACGCTTGAGTGGGGTTTGGGTCATCGCGGTGCCGGACAAAGAACTTCACGCCGTTTCGGCGCTGCCGAGACAGGCATCTTCGTCCGCCATTCTATCTGAGCCGCAGCCGGGCGCTACTCGTGAGATGACACGAGCGCACATTCTTCCCTTCTCCCTCCTCGTGGGAGAAGGTGCCCTCGCGAAGCGAGGGCGGATGAGGGGGCGCGACAGGCTCAGAGCTTAGAGTGTGCGGCTGCCCCTCACCCGTCTCGCCGTTGCTATACGCCACGGCGATCCACCCTCTCCCACGAGGGGAGAGGGGAAGGTCATGCTTCACTACCGACATTTTCTGGTTATCGGGAAAAGAATTTAGTCCGATATGGCCTGACGACGTTCG…	801	AAACCCAATCGTGGTATAACTACTGGCTGCTGTCAGGATCCTACCGGGCCGGCCATTCGGCTGGCTACGGTTATATCAAGAGCGATGCTGAAAAGCGTGCACCCGAACCGCTCTTTATCGCCCAAGGAGGGCCCGGAGGTTCGTCGATCAAGAGCTTCGCGCAGCTCCTGGTTTCCTCGCCCCAATTGCGGCCAGCGAGAAACCGCGACCTTGTGCTCTGGGACCAGCGGGGCACGTTCTTTTCCCGGCCGGCGCTGCTTTGCCCCGAGGTATCCAAAGCCGAGCTGGAAGCGATGACAGACACGAAAAACCTTTCGGAAACTGAGAAGGACGAACTGCAGCGAGACGGGTACCGCGCCTGCGGCGAGCGGCTCGCGCGGGAAGTGGGCGACCTGTCTG…	1005
66	RCX9			TGGGTTTTTGTGTTTTCCGTTCCTGGCTGCTGTCGAGGATCCGAGCTCTCAGCAGAACGCGTCGGCGGTCGTCGGCGAGGCCGCGGCTGGGGAAACGGTCACGATCACCGATCGGGGACGACCAGTGGCGCGCATGACCGCGATTCCCGCCTCTCGCCTTCAGGCCCTGATCGATTCCGGGCACGCTCGACCGGCACGACGAGCTCTGACCGAGCTTCCCGCTCCGCCAGCCGGGCCGGACATCACAAGTGACCTGGTCGCCATGCGCGATGCCGAACGGTACTGAGTGACCTTCTACGTCGACACGTCCGCGCTGGTGCAGCTCGTCGTCGCCGAGGCCGAGTCCGACGCGCTGCGGGCGTGCTGGCTGCTGCGGAGCGTGATCCGGTCACGAGCGAC…	643
67	RCX92	TCGCTGTTGTGGCTAACTTCGCGGCGCACTGGCGCACCAGCACGAGCGGGTACACGCGCGGCTGGACCCGGCTACGCGGTGCGGTCTGCGCGACACCGGACGCACCGAACACCGCCGTGCAGCTGCGGTGCCTCGAACGCAGCGGCGCGGCAACGGCCGAGTTGCTCGATGGCGCCGCCGCACTTCCCGCGTCGCGACGCGCAGACGTGCTCCGCAGGCTCACGCTCGCTGCTCCACGCGAGTGTCTGAGCGGTGCGGCGGGATCGATCGCCGATGTGTATCCGGACGATCCCGCGATCTCGCGCGCCCGGCTCGCGATCGCGGAGGCCGAAGGTGCGTTCTACGTCGACGCCGACCGAGGAACGAGCTTGCTCGGGGCCGCGCGCGAAGCCGTACGCT…	1169	CGGGTTTTTTTTTTTTGATCTGGCTGGGGTCGAGGATCCCGCCGATGACTTGTTTGGCACTCGGCCCGAGGATCGCGAGCGCCATGTCGCACTGGAGGGTCTCGTCCGTGACGGCCTCGAGCGCTTTGAGAACGTCCTTGTAGGCGTCCTCCATCTTCATCCCGCGGAGCTTCTCGCCCGAGAGCCCGATGTTCTTGAGGAGCGCGTCGTACTGCTCGTCGCTCTTCTCGAGCTCCGCCGTCACATGCTGGATGCTCTTGCCGAGCGATTCGGTACTGACGCCGGCATCGCGCGCCGCGCCCTTCCACTGCTGGACCGCCTGCGTCGAGAAGCCCCACTGATTCCCGAGATCCTTGACCGCGGCCGCCGCCTCGAACACCGAGCCGACGAAGCCGACGA…	1039
68	PCX9M1	ACCCTTGGCCCTGCCGGCGATCGAGCTGTTGACTCAGCAGCTCGACGTGGTCCATGTCGATGCTGGAATCGATTACCGGCAGGTGCGATGCAAAATATCGACGCCTACGTGACACCTGGAGGCACTTCCTCGGACGCCATCCTGCAGACAGCCTTTGACCGGATTGCCGAAGCGGATGATGAGGATCCTCTGCTGGAGATTGACTCCCGACGGATACGCGCCCGGCGGCGGGCGGGCGGCGTGGTCTGGTTTGACTTTGCCGTGCTGTGCGGCGGTCCACGCTCGCAGAATGATTATCTCGAGATCGCGGCACAATTTCATACCGTGCTTGTCTCAAACATTCCGCGCATGAGCGCCGGTCATGCTTCAGAGGCCCGACGCTTCACGTGGCTGGTTGAT…	526	CCTATCCTTGGGCTTGCGGGTCGGCGGATCCAGACGAGATACACCTCATGCCCGCCGATGATGAGTTGGAGGGCGCGTCACACCGTAGAATGCAACCCGCTCAGGAGCTGGTGACGTAGGCACTCATGAAAATCTTCGGCTTCGCCGGTTACTCCGGCAGCGGCAAGACGACGCTGATCGAGCAGCTCATCCCGATCTTCAGGCAGCGCGGGTTCAGCGTGTCGCTCATCAAGCACGCGCATCACACCTTCGACGTCGACCAGCCGGGCAAGGATTCGTATCGCCACCGGCACGCCGGCTGCACCGAGGTGCTGGTGAGCTCCTCGCGGCGCTGGGCGCTCATGCACGAGCTGCGCGGCGCGCAGGAGCCGCCGCTCGCGGAGCTGACGAAGCACATGT…	1228
69	PCX9M3	TCGTGTCCATGGGGTGCCTGTTCGAGTGCGCCCGCGTCCGCTCGGCCACCATCGTGAGCGCCGCTCGCCAGTCGTCGGGCATTGGCTCCGTGCTCGGGATGACGACCTCGCCCATCATCGAGTCGACGACCAGCGCGAGGAGCTCGTCCTTCGTGCGCACGTAGTGGTAGAGCGTCATCGTCCCGGCGTCGAGCTCGGTCGCGATGCGGCGCATCGAGACCGCCCCGAAGCCCTCGGCATCGGCGATCCGCATCGCCGCCGCGGCGATCGACTCCCGCGTGAACCGCGGGCGGCGAGCGGTCGGCTCGGGCCGGGTCCAGAGGTCGAGCGAGCCGAGCTGCTCCCCCGCCCGGTCGAGGGCCTCGGTGCGCCGCGCCGCCTTCGCCGCCATGCGCTCGT…	524	TAAGTACCTTGGCTTGCGGTCGACGGATCCGGCATCGCGACTCGCCACGGCCGCGGGCTCGATCAGCTCGTGCGCCGCGTCTGTCTTCAGGAGGTTGACGAGCGTGCTCCCGAACTTGAACACGACCGAGTCATCGTCCTCGAAGACGACCGGCAAGCCGAAGACGTCGAGGTAGAACGTCTTCGCGGCTTCCAGGTCTTCGACGAACAACGTGACGGTGGCGAGGCGGTCCAGCATTGTCATCGAGGTAAGACCGGCAAGCTAGCGAGAACTCATCGACGGGAGGTGAGAATGTGCTCCTATGGACGAGTGAGCGCAGCCGACGCATACGAGTCCGCCGCGGCGGTCGTGCTCGTAGAAGGGACAAGCGACCGGCTAGCGCTCGAGGCGCTGGCCGAG…	970
70	PCX9M5	GGCCCTTTTCGAAGTTCTGACGCGTATCGAGGACTGCCGAAGTTGTTGTTGATACCGATACAGGCGATGTCCAGGCCGCGTTGAGGCAGGTCTTCTTGAGCTTCTTGAGGTGGTCCTTGTCCAGCGAGCGGAAACTGCCCATGTTGATGTCCACCCCGTCAAACTGAATCGTGGCGCACAGGTCGATGAACGAAAGGTCGTTCAACTGCCTGGATTGGAAATAGAGATTGAAACTGAGCGACAAACAGCACAGGCGCATCATGAGAGAATGCCTCGGATCGTTACGCGAACGGCCACAGTTTCTTGTTGGGATCGTGGGTCCATACGTGAACGTGGGGGTCGATGATTTCCATGGTCTTCGGCGTATCGTGTTTTGCTGCGGCGTGTCGGTATCGGTCA…	805	GCGTTTCTTGTGCTGCAGGTCGACGGATCCCGACCCTGGTGAGCTTCGCCGTGGGCGCCTTGCTGGGCGCGGCGTTCCTCGACCTGCTTCCGCACGTGTTCGAGACGAGCAAGTCGCCGGCGCGCGCCGCCGCCTTCATCCTGCTGGGCATCCTCGTGTTCTTCGTCCTCGAGAAGCTGATGCTGTGGCGCCATCACCACCACCACGACGGCGAGGAGACCGGGCATCCAGGCGTGGACCACCACGACCAGGGTCGCTCGGGCTGGATGATCATCATCGGGGACGGATTCCACAACTTCACCGACGGAGTGATCATCGCCACCGCTTTCCTCGCCGACCTGCGGCTGGGGGTGGTGACCGCGATCGCCATCGTCGCGCACGAGATACCCTCGGAGATCG…	1012
71	Xyl 2	CGCGGTCGCCCGGCTCGGCCCGCGCCTGTTCCTCGACGAGCCGACCGTCANCTACGAGTGGATCCGCGGCGGCAGTCGATCGACGGNCGCATCGTCGGGACCATCGACTACATGGCGCCCGAGCAGGCGGTCGGGGGCAAGGTCGGCGAGGCGTCGGACTGGTACTCGGTGGGCGTGATCCTCTACNAGGCGCTGACCGGGCGGGNGCCCNACGGCGG	218	AGCTTGGCTGCAGGTCGACGGATCCCGATGTTGATCTTGGGATAGATGGAATAGTCGGCCTCGAGGTCGTCCTCCGAGTAGAACCGGTTGTCGGTGAAGCCGAAGCCGACGGAACCGTCCAGCCGCGCGGTCACCCGGCCCCAGCGCAGGTTGTAGTGCCCGGGGTCTATGGGCACGTAGGCCGGGTAGGGGAGTTGGTTGGTCAGGAAATCGGTCGTTTCCTGCGCCGCCGCGGTCGCGCCGGCGGCAGCCAGCACCGCCACCCAGCCGGTTCCCCGCGCACGTCGCGCGCGGAGGGAAGGCAAAAGTTGGTTTTTCATCCCTTGAAAGCTGGAACTTGGCGGCGTCCGGGCAGGACACCGCCTGTATGCCCGCGAATCTTCGCCAGCACTGGCTGGA…	738
72	Xyl 3	CCAGGGCCGAACGTTTGTAAAACGACGGCCAGTGATTCCCGGGGATCCGATCAGCAAGATCCCGCAGTACAAGGTGTGCGGGTGTCGGGTGCGCAAGGCGGAGGCGCCGCCGGAGTACGCGGCGGTCCTCGAACCGCAGCAATAGGGACGGGCGAGACCATCAGATGGCAAAACCGGACTACCTGCACTTCTTCATCGATCCGAGCCGCTGCATCGGCTGTCAGTCCTGCGTGCAGGCGTGCTCCGAGTGCGACACGCATCGTGGCGAGTCGATGATTCACCTCGAGTACGTGAATCGGGCCGAGAGCGTGCAGACCGTGCCCGTCGTCTGCATGCACTGCAACCAGCCGACGTGTGCGGAAGTGTGTCCGGCCGATGCGATCAAGCGCACGGGCGACG…	683	CGGGGAATTAGGCCAAGCGTTGGCTGCAGGTCGACGGATCCGGATCGAACACTATGCGTGCATCGGCGTTGAGGACGTACCACGCGCGTTGCCGTGTTTCGGCCTCGAGCTGCCCCGATCCCCAGCCGGCGTAACCGAGGTACACGCGCAGCTGGCGCACGTCCGCTCCCTTGGCGAGGCGCTTCTGCAGCGCGTCGGCTGTATTCACCAGGTACACGTCGGGGCCGAGGAGTGGGCAGGCGTCGCAGGCCGTCCGAGACAGCGCCAGCACGGCCTGCTGCGAGACCGGCCCGCCGATGAACGCCATTGCACCGCCGCCGGCCGCGGCGACACCGGGCAGCGCTCGCGACAGCGGAACATCCGACGGCCGATTCATGACGAGCCCGGCGGCGCCATCAC…	924
73	Xyl 4	TAGGTTTCCCGACCTTTGTTAAACGACGGCCGTGAATTCCCGGGGATCCGATGGAGACCGTGCTCTCCGCCGATCTGCCGGCTGGCGCCTATACGGCCGAGCTTGCGCCCGGCTGGCGACTGATGCTGGTGCAGCCCGACGATTCGCGCGTCGAGGTCGCGGCCACGCTGCGCGGCAGCCCGGTGCAGAGCTTCACGGTGCAGAACGAGGCGACGACCACGCTCGTATATGTGTTCGAGAGCGACGGCGGGCCGGTCGGTTTCGGTGGCTCGGTCCAGATCGGTTTTGTCGTGGAAGAGCCCGTTGCGGGCGGACCTGTGCTGCCCGACTACGACGGCGCTTGTCCCGTCCTTGCGACCGGCACCGTGAGCGTGCTGGGTCAAAACGTTCAGCTGTGGG…	641	CCTTAATTAGCCAGCTTTTCCTGCAGGTCGACTTCCCCCCGACGAGCGCCTCGCCACGGTCAAGACACTCTCCATCGCGCGTGGGCTCCTGGCGCTGCCCAGGACGCCTCCGGCGATGCTGAAGAAGTACTTCCAACCACGGTCGACGATCCGCAAGTCCTTTCTCTTCTCTGACCTGTC	180
