# Supplementary material for: Evaluation of a Pooled Strategy for High-Throughput Sequencing of Cosmid Clones from Metagenomic Libraries
Source: PLoS One. 2014 Jun 9;9(6):e98968. doi: 10.1371/journal.pone.0098968 (PMC4049660; doi:10.1371/journal.pone.0098968)
Supplement: Table S4 — Hit table of retrieved contigs from pooled sequencing results. Retrieved contigs using forward and/or reverse Sanger end-tags, for each of the 73 clones analyzed in this study. For each clone, results for both end-tags are shown. Columns indicate whether the end-tag was obtained, the end-tag length, the retrieved contig ID, the retrieved contig length, and the alignment identity between end-tag and retrieved contig. (XLSX) [file pone.0098968.s007.xlsx]

## Sheet: Sheet1
Count	Clone Name	M13F/JC103 Forward End-Tag					M13R/JC102 Reverse End-Tag
		End Tag?	End Tag Len	Retrieved Contig ID	Retrieved Contig Len	Align. Identity	End Tag?	End Tag Len	Retrieved Contig ID	Retrieved Contig Len	Align. Identity
1	BF4	Y	661	scaffold196_1	9979	0.984746	Y	720	scaffold199_1	16126	0.99848
2	BT2	Y	517	scaffold258_1	39283	0.971239	Y	510	scaffold258_1	39283	0.984199
3	Cel-1	Y	1000	scaffold10_1	3594	0.980435	Y	563	scaffold7_1	17578	0.993671
4	Cel-32-1	Y	559	scaffold10_1	3594	0.981053	Y	561	scaffold7_1	17578	0.997773
5	Cel-3-22-2	Y	559	scaffold10_1	3594	0.981053	Y	561	scaffold7_1	17578	0.997773
6	Cel-60-1	Y	545	scaffold15_1	24084	0.983834	Y	1042	scaffold26_1	13528	0.987382
7	CM-111	Y	761	scaffold146_1	36324	0.935223	N
8	CM-123	Y	805	scaffold155_1	32613	0.995569	Y	886	scaffold155_1	32613	0.982278
9	CM-129	Y	633	scaffold213_1	25538	0.962745	Y	759	scaffold213_1	25538	0.987934
10	CM-130	Y	607	scaffold248_1	33740	0.987934	Y	764	scaffold248_1	33740	1
11	CM-136	Y	602	scaffold63_1	31929	1	Y	402	scaffold63_1	31929	0.976589
12	cm18	Y	567	no hit			Y	844	scaffold151_1	3127	0.994358
13	CM-18	Y	995	scaffold126_1	8660	0.983645	Y	525	scaffold126_1	8660	1
14	CM-19	Y	564	scaffold260_2	4083	0.995338	N
15	CM-2	Y	882	no hit			Y	519	scaffold185_1	13797	0.997647
16	Cm26	Y	747	scaffold151_1	3127	1	Y	1114	scaffold73_1	1676	0.995349
17	Cm3	Y	720	scaffold116_1	629	1	N
18	Cm30	Y	1166	scaffold116_1	629	1	Y	763	scaffold127_1	2108	0.990654
19	CM-31	N					Y	343	scaffold246_1	34863	1
20	CM-4	Y	522	scaffold223_1	35472	0.979798	N
21	cm42	Y	1039	scaffold151_1	3127	0.985572	Y	770	scaffold73_1	1676	0.991098
22	CM-69	Y	763	no hit			Y	921	scaffold110_1	2278	0.987547
23	CM-92	Y	1043	scaffold242_1	37050	0.995327	Y	641	scaffold242_1	37050	0.981132
24	CX4s17	N					Y	562	scaffold65_1	35609	0.994545
25	CX4s8	Y	766	scaffold35_2	3907	0.995763	Y	1121	scaffold54_1	2383	0.946548
26	CX6-4	Y	844	scaffold118_1	40976	0.992797	Y	688	no hit
27	CX9-10	Y	927	scaffold13_1	7483	0.981298	Y	611	scaffold74_1	27257	0.995
28	CX9s4	Y	1184	scaffold234_1	12189	0.969274	Y	681	scaffold210_1	12971	0.991031
29	Km-1	Y	687	scaffold56_1	32939	0.99637	Y	810	no hit
30	lac-ec1	Y	743	no hit			Y	524	scaffold85_1	3220	0.99005
31	lac-ec104	N					Y	521	scaffold24_1	12023	0.997481
32	lac111	Y	561	scaffold45_5	6060	0.994638	Y	247	no hit
33	lac121	Y	1166	scaffold128_1	22461	0.983463	Y	598	scaffold134_1	3736	0.994094
34	lac-ec123	Y	813	scaffold24_1	12023	0.989751	Y	348	no hit
35	lac127	Y	607	scaffold75_1	14099	0.995798	Y	841	scaffold109_1	17771	0.991935
36	lac13	Y	684	scaffold259_1	34172	0.991039	Y	762	scaffold259_1	34172	0.986425
37	lac146	Y	768	scaffold52_1	15507	0.996865	Y	727	scaffold249_1	10025	0.992076
38	lac153	Y	640	scaffold11_1	17026	0.987288	Y	1076	scaffold11_2	18778	0.996933
39	lac16	Y	920	scaffold84_2	32539	0.984981	Y	601	scaffold84_2	32539	0.994302
40	lac160	Y	603	scaffold243_1	36291	0.997899	Y	645	scaffold243_1	36291	0.998175
41	lac161	Y	641	scaffold77_1	35961	0.990253	Y	919	scaffold77_1	35961	0.987995
42	lac170	Y	445	scaffold15_1	24084	0.986063	Y	634	scaffold26_1	13528	0.994163
43	lac193	Y	601	scaffold135_1	35915	1	Y	679	scaffold135_1	35915	0.998291
44	lac20	Y	734	scaffold15_1	24084	0.991803	Y	962	scaffold26_1	13528	0.984407
45	lac24B	Y	653	no hit			Y	569	scaffold27_2	5893	0.98574
46	lac27B	Y	570	no hit			Y	809	scaffold27_2	5893	0.993758
47	lac35B	Y	855	scaffold97_1	1604	1	Y	686	no hit
48	lac36W	Y	723	scaffold58_1	34351	0.946133	Y	467	scaffold58_1	34351	0.989293
49	lac55	Y	1096	scaffold150_1	1502	0.965741	Y	810	scaffold150_1	1502	0.988889
50	lac71	Y	501	scaffold23_2	3999	0.989333	Y	814	scaffold15_1	24084	0.99262
51	lac82	Y	493	scaffold71_1	701	0.990909	N
52	lac84	Y	575	scaffold107_1	15739	0.980836	Y	406	scaffold107_1	15739	0.997135
53	Mel-125	Y	847	scaffold138_1	11638	0.984765	Y	436	scaffold138_3	21002	0.979472
54	Mel-126	Y	479	scaffold100_1	24125	0.997159	Y	516	scaffold205_1	7863	0.992629
55	PO3	Y	570	scaffold42_1	32512	0.994012	Y	421	scaffold42_1	32512	1
56	RCX18	Y	961	scaffold6_1	5837	0.98531	Y	1047	scaffold39_1	28772	0.991279
57	RCX2	Y	1075	scaffold194_1	6764	0.970443	Y	574	scaffold194_4	19345	0.98913
58	RCX24	Y	811	scaffold108_1	43364	0.989987	Y	956	scaffold108_1	43364	0.995781
59	RCX25	N					Y	1039	scaffold25_1	31529	0.988956
60	RCX28	Y	561	scaffold43_1	35659	0.974684	Y	1076	scaffold43_2	3459	0.988517
61	RCX31	Y	840	scaffold32_1	39632	0.94012	Y	1213	scaffold32_1	39632	0.963404
62	RCX32	Y	538	scaffold206_1	3977	0.996176	Y	1045	scaffold88_1	15979	0.988428
63	RCX6	Y	602	scaffold31_2	26136	0.995671	N
64	RCX7	Y	803	scaffold201_3	10607	0.993679	N
65	RCX8	Y	801	scaffold30_1	33899	0.988593	Y	1005	scaffold30_1	33899	0.986762
66	RCX9	N					Y	643	scaffold46_1	23784	0.991961
67	RCX92	Y	1169	scaffold2_1	34796	0.975957	Y	1039	scaffold2_1	34796	0.982231
68	PCX9M1	Y	526	scaffold181_1	37968	0.96332	Y	1228	scaffold181_1	37968	0.988546
69	PCX9M3	Y	524	scaffold55_2	7811	0.959538	Y	970	scaffold21_1	22427	0.982365
70	PCX9M5	Y	805	scaffold239_1	19889	0.987453	Y	1012	scaffold244_1	17171	0.979146
71	Xyl 2	Y	218	scaffold188_1	1491	0.977064	Y	209	scaffold61_1	1834	0.995935
72	Xyl 3	Y	683	scaffold87_1	4981	0.993958	Y	924	scaffold14_1	3665	0.986942
73	Xyl 4	Y	641	scaffold177_1	32570	0.978964	Y	180	scaffold177_1	32570	0.975
