# Supplementary material for: Evaluation of a Pooled Strategy for High-Throughput Sequencing of Cosmid Clones from Metagenomic Libraries
Source: PLoS One. 2014 Jun 9;9(6):e98968. doi: 10.1371/journal.pone.0098968 (PMC4049660; doi:10.1371/journal.pone.0098968)
Supplement: Table S5 — Accession numbers for raw data uploaded to NCBI Sequence Read Archive. Experiment names and accession numbers have been provided for barcoded sequencing (92 Experiments) and pooled sequencing (1 Experiment). (XLSX) [file pone.0098968.s008.xlsx]

## Sheet: Sheet1
STUDY	PRJNA202388	SRP031898	2 W	ok	done	2013-10-24 16:56:10
	RUN	BGI_Pooled	SRR1016402	18 m	ok	done	2013-11-08 11:49:54
	RUN	AAACAT	SRR1027486	18 m	ok	done	2013-11-08 11:49:54
	RUN	AAAGCA	SRR1027487	18 m	ok	done	2013-11-08 11:49:54
	RUN	AAATGC	SRR1027488	18 m	ok	done	2013-11-08 11:49:54
	RUN	AACCCC	SRR1027489	18 m	ok	done	2013-11-08 11:49:54
	RUN	AACTTG	SRR1027490	18 m	ok	done	2013-11-08 11:49:54
	RUN	AAGACT	SRR1027491	18 m	ok	done	2013-11-08 11:49:54
	RUN	AAGCGA	SRR1027492	18 m	ok	done	2013-11-08 11:49:54
	RUN	AAGGAC	SRR1027493	18 m	ok	done	2013-11-08 11:49:54
	RUN	AATAGG	SRR1027494	18 m	ok	done	2013-11-08 11:49:54
	RUN	ACAAAC	SRR1027495	18 m	ok	done	2013-11-08 11:49:54
	RUN	ACAGTG	SRR1027496	18 m	ok	done	2013-11-08 11:49:54
	RUN	ACATCT	SRR1027497	18 m	ok	done	2013-11-08 11:49:54
	RUN	ACCCAG	SRR1027498	18 m	ok	done	2013-11-08 11:49:54
	RUN	ACCGGC	SRR1027499	18 m	ok	done	2013-11-08 11:49:54
	RUN	ACGATA	SRR1027500	18 m	ok	done	2013-11-08 11:49:54
	RUN	ACTCTC	SRR1027501	18 m	ok	done	2013-11-08 11:49:54
	RUN	ACTGAT	SRR1027502	18 m	ok	done	2013-11-08 11:49:54
	RUN	ACTTGA	SRR1027503	18 m	ok	done	2013-11-08 11:49:54
	RUN	AGAAGA	SRR1027504	18 m	ok	done	2013-11-08 11:49:54
	RUN	AGATAG	SRR1027505	18 m	ok	done	2013-11-08 11:49:54
	RUN	AGCATC	SRR1027506	18 m	ok	done	2013-11-08 11:49:54
	RUN	AGCGCT	SRR1027507	18 m	ok	done	2013-11-08 11:49:54
	RUN	AGGCCG	SRR1027508	18 m	ok	done	2013-11-08 11:49:54
	RUN	AGGTTT	SRR1027509	18 m	ok	done	2013-11-08 11:49:54
	RUN	AGTTCC	SRR1027510	18 m	ok	done	2013-11-08 11:49:54
	RUN	ATAATT	SRR1027511	18 m	ok	done	2013-11-08 11:49:54
	RUN	ATACGG	SRR1027512	18 m	ok	done	2013-11-08 11:49:54
	RUN	ATCACG	SRR1027513	18 m	ok	done	2013-11-08 11:49:54
	RUN	ATCCTA	SRR1027514	18 m	ok	done	2013-11-08 11:49:54
	RUN	ATCTAT	SRR1027515	18 m	ok	done	2013-11-08 11:49:54
	RUN	ATGAGC	SRR1027516	18 m	ok	done	2013-11-08 11:49:54
	RUN	ATGTCA	SRR1027517	18 m	ok	done	2013-11-08 11:49:54
	RUN	ATTCCT	SRR1027518	18 m	ok	done	2013-11-08 11:49:54
	RUN	CAAAAG	SRR1027519	18 m	ok	done	2013-11-08 11:49:54
	RUN	CAACTA	SRR1027520	18 m	ok	done	2013-11-08 11:49:54
	RUN	CACCGG	SRR1027521	18 m	ok	done	2013-11-08 11:49:54
	RUN	CACGAT	SRR1027522	18 m	ok	done	2013-11-08 11:49:54
	RUN	CACTCA	SRR1027523	18 m	ok	done	2013-11-08 11:49:54
	RUN	CAGATC	SRR1027524	18 m	ok	done	2013-11-08 11:49:54
	RUN	CAGGCG	SRR1027525	18 m	ok	done	2013-11-08 11:49:54
	RUN	CATGGC	SRR1027526	18 m	ok	done	2013-11-08 11:49:54
	RUN	CATTTT	SRR1027527	18 m	ok	done	2013-11-08 11:49:54
	RUN	CCAACA	SRR1027528	18 m	ok	done	2013-11-08 11:49:54
	RUN	CCACGC	SRR1027529	18 m	ok	done	2013-11-08 11:49:54
	RUN	CCCATG	SRR1027530	18 m	ok	done	2013-11-08 11:49:54
	RUN	CCGCAA	SRR1027531	18 m	ok	done	2013-11-08 11:49:54
	RUN	CCGTCC	SRR1027532	18 m	ok	done	2013-11-08 11:49:54
	RUN	CCTTAG	SRR1027533	18 m	ok	done	2013-11-08 11:49:54
	RUN	CGAGAA	SRR1027534	18 m	ok	done	2013-11-08 11:49:54
	RUN	CGATGT	SRR1027535	18 m	ok	done	2013-11-08 11:49:54
	RUN	CGGAAT	SRR1027536	18 m	ok	done	2013-11-08 11:49:54
	RUN	CGTACG	SRR1027537	18 m	ok	done	2013-11-08 11:49:54
	RUN	CTAGCT	SRR1027538	18 m	ok	done	2013-11-08 11:49:54
	RUN	CTATAC	SRR1027539	18 m	ok	done	2013-11-08 11:49:54
	RUN	CTCAGA	SRR1027540	18 m	ok	done	2013-11-08 11:49:54
	RUN	CTGCTG	SRR1027541	18 m	ok	done	2013-11-08 11:49:54
	RUN	CTTGTA	SRR1027542	18 m	ok	done	2013-11-08 11:49:54
	RUN	GAAACC	SRR1027543	18 m	ok	done	2013-11-08 11:49:54
	RUN	GAATAA	SRR1027544	18 m	ok	done	2013-11-08 11:49:54
	RUN	GACGGA	SRR1027545	18 m	ok	done	2013-11-08 11:49:54
	RUN	GAGTGG	SRR1027546	18 m	ok	done	2013-11-08 11:49:54
	RUN	GATATA	SRR1027547	18 m	ok	done	2013-11-08 11:49:54
	RUN	GATCAG	SRR1027548	18 m	ok	done	2013-11-08 11:49:54
	RUN	GATGCT	SRR1027549	16 m	ok	done	2013-11-08 11:49:54
	RUN	GCAAGG	SRR1027550	16 m	ok	done	2013-11-08 11:49:54
	RUN	GCACTT	SRR1027551	18 m	ok	done	2013-11-08 11:49:54
	RUN	GCCAAT	SRR1027552	18 m	ok	done	2013-11-08 11:49:54
	RUN	GCCGCG	SRR1027553	18 m	ok	done	2013-11-08 11:49:54
	RUN	GCCTTA	SRR1027554	18 m	ok	done	2013-11-08 11:49:54
	RUN	GCTCCA	SRR1027555	18 m	ok	done	2013-11-08 11:49:54
	RUN	GGCACA	SRR1027556	18 m	ok	done	2013-11-08 11:49:54
	RUN	GGCTAC	SRR1027557	18 m	ok	done	2013-11-08 11:49:54
	RUN	GTAGAG	SRR1027558	18 m	ok	done	2013-11-08 11:49:54
	RUN	GTCCGC	SRR1027559	18 m	ok	done	2013-11-08 11:49:54
	RUN	GTGAAA	SRR1027560	18 m	ok	done	2013-11-08 11:49:54
	RUN	GTGGCC	SRR1027561	18 m	ok	done	2013-11-08 11:49:54
	RUN	TAATCG	SRR1027562	18 m	ok	done	2013-11-08 11:49:54
	RUN	TACAGC	SRR1027563	18 m	ok	done	2013-11-08 11:49:54
	RUN	TAGCTT	SRR1027564	18 m	ok	done	2013-11-08 11:49:54
	RUN	TATAAT	SRR1027565	18 m	ok	done	2013-11-08 11:49:54
	RUN	TCATTC	SRR1027566	18 m	ok	done	2013-11-08 11:49:54
	RUN	TCCCGA	SRR1027567	16 m	ok	done	2013-11-08 11:49:54
	RUN	TCGAAG	SRR1027568	18 m	ok	done	2013-11-08 11:49:54
	RUN	TCGGCA	SRR1027569	18 m	ok	done	2013-11-08 11:49:54
	RUN	TGAATG	SRR1027570	18 m	ok	done	2013-11-08 11:49:54
	RUN	TGACCA	SRR1027571	18 m	ok	done	2013-11-08 11:49:54
	RUN	TGCCAT	SRR1027572	18 m	ok	done	2013-11-08 11:49:54
	RUN	TGCTGG	SRR1027573	18 m	ok	done	2013-11-08 11:49:54
	RUN	TGGCGC	SRR1027574	18 m	ok	done	2013-11-08 11:49:54
	RUN	TTAGGC	SRR1027575	18 m	ok	done	2013-11-08 11:49:54
	RUN	TTCGAA	SRR1027576	18 m	ok	done	2013-11-08 11:49:54
	RUN	TTCTCC	SRR1027577	18 m	ok	done	2013-11-08 11:49:54
	SAMPLE	SAMN02324088	SRS493612	2 D	ok	done	2013-10-24 16:56:11
	SAMPLE	SAMN02141832	SRS499793	42 h	ok	done	2013-11-06 17:21:10
	SAMPLE	SAMN02393652	SRS500400	20 h	ok	done	2013-11-07 15:51:14
	SAMPLE	SAMN02393657	SRS500401	20 h	ok	done	2013-11-07 15:51:19
	SAMPLE	SAMN02324089	SRS500402	20 h	ok	done	2013-11-07 15:52:10
	SAMPLE	SAMN02324093	SRS500403	20 h	ok	done	2013-11-07 15:53:10
	SAMPLE	SAMN02393684	SRS500404	20 h	ok	done	2013-11-07 15:56:11
	SAMPLE	SAMN02324081	SRS500405	20 h	ok	done	2013-11-07 16:00:03
	SAMPLE	SAMN02324235	SRS500406	20 h	ok	done	2013-11-07 16:01:10
	SAMPLE	SAMN02393686	SRS500499	20 m	ok	done	2013-11-08 11:46:10
	EXPERIMENT	Pooled sequencing	SRX367531	18 m	ok	done	2013-11-08 11:49:54
	EXPERIMENT	AAACAT	SRX375037	18 m	ok	done	2013-11-08 11:49:54
	EXPERIMENT	AAAGCA	SRX375038	18 m	ok	done	2013-11-08 11:49:54
	EXPERIMENT	AAATGC	SRX375039	18 m	ok	done	2013-11-08 11:49:54
	EXPERIMENT	AACCCC	SRX375040	18 m	ok	done	2013-11-08 11:49:54
	EXPERIMENT	AACTTG	SRX375041	18 m	ok	done	2013-11-08 11:49:54
	EXPERIMENT	AAGACT	SRX375042	18 m	ok	done	2013-11-08 11:49:54
	EXPERIMENT	AAGCGA	SRX375043	18 m	ok	done	2013-11-08 11:49:54
	EXPERIMENT	AAGGAC	SRX375044	18 m	ok	done	2013-11-08 11:49:54
	EXPERIMENT	AATAGG	SRX375045	18 m	ok	done	2013-11-08 11:49:54
	EXPERIMENT	ACAAAC	SRX375046	18 m	ok	done	2013-11-08 11:49:54
	EXPERIMENT	ACAGTG	SRX375047	18 m	ok	done	2013-11-08 11:49:54
	EXPERIMENT	ACATCT	SRX375048	18 m	ok	done	2013-11-08 11:49:54
	EXPERIMENT	ACCCAG	SRX375049	18 m	ok	done	2013-11-08 11:49:54
	EXPERIMENT	ACCGGC	SRX375050	18 m	ok	done	2013-11-08 11:49:54
	EXPERIMENT	ACGATA	SRX375051	18 m	ok	done	2013-11-08 11:49:54
	EXPERIMENT	ACTCTC	SRX375052	18 m	ok	done	2013-11-08 11:49:54
	EXPERIMENT	ACTGAT	SRX375053	18 m	ok	done	2013-11-08 11:49:54
	EXPERIMENT	ACTTGA	SRX375054	18 m	ok	done	2013-11-08 11:49:54
	EXPERIMENT	AGAAGA	SRX375055	18 m	ok	done	2013-11-08 11:49:54
	EXPERIMENT	AGATAG	SRX375056	18 m	ok	done	2013-11-08 11:49:54
	EXPERIMENT	AGCATC	SRX375057	18 m	ok	done	2013-11-08 11:49:54
	EXPERIMENT	AGCGCT	SRX375058	18 m	ok	done	2013-11-08 11:49:54
	EXPERIMENT	AGGCCG	SRX375059	18 m	ok	done	2013-11-08 11:49:54
	EXPERIMENT	AGGTTT	SRX375060	18 m	ok	done	2013-11-08 11:49:54
	EXPERIMENT	AGTTCC	SRX375061	18 m	ok	done	2013-11-08 11:49:54
	EXPERIMENT	ATAATT	SRX375062	18 m	ok	done	2013-11-08 11:49:54
	EXPERIMENT	ATACGG	SRX375063	18 m	ok	done	2013-11-08 11:49:54
	EXPERIMENT	ATCACG	SRX375064	18 m	ok	done	2013-11-08 11:49:54
	EXPERIMENT	ATCCTA	SRX375065	18 m	ok	done	2013-11-08 11:49:54
	EXPERIMENT	ATCTAT	SRX375066	18 m	ok	done	2013-11-08 11:49:54
	EXPERIMENT	ATGAGC	SRX375067	18 m	ok	done	2013-11-08 11:49:54
	EXPERIMENT	ATGTCA	SRX375068	18 m	ok	done	2013-11-08 11:49:54
	EXPERIMENT	ATTCCT	SRX375069	18 m	ok	done	2013-11-08 11:49:54
	EXPERIMENT	CAAAAG	SRX375070	18 m	ok	done	2013-11-08 11:49:54
	EXPERIMENT	CAACTA	SRX375071	18 m	ok	done	2013-11-08 11:49:54
	EXPERIMENT	CACCGG	SRX375072	18 m	ok	done	2013-11-08 11:49:54
	EXPERIMENT	CACGAT	SRX375073	18 m	ok	done	2013-11-08 11:49:54
	EXPERIMENT	CACTCA	SRX375074	18 m	ok	done	2013-11-08 11:49:54
	EXPERIMENT	CAGATC	SRX375075	18 m	ok	done	2013-11-08 11:49:54
	EXPERIMENT	CAGGCG	SRX375076	18 m	ok	done	2013-11-08 11:49:54
	EXPERIMENT	CATGGC	SRX375077	18 m	ok	done	2013-11-08 11:49:54
	EXPERIMENT	CATTTT	SRX375078	18 m	ok	done	2013-11-08 11:49:54
	EXPERIMENT	CCAACA	SRX375079	18 m	ok	done	2013-11-08 11:49:54
	EXPERIMENT	CCACGC	SRX375080	18 m	ok	done	2013-11-08 11:49:54
	EXPERIMENT	CCCATG	SRX375081	18 m	ok	done	2013-11-08 11:49:54
	EXPERIMENT	CCGCAA	SRX375082	18 m	ok	done	2013-11-08 11:49:54
	EXPERIMENT	CCGTCC	SRX375083	18 m	ok	done	2013-11-08 11:49:54
	EXPERIMENT	CCTTAG	SRX375084	18 m	ok	done	2013-11-08 11:49:54
	EXPERIMENT	CGAGAA	SRX375085	18 m	ok	done	2013-11-08 11:49:54
	EXPERIMENT	CGATGT	SRX375086	18 m	ok	done	2013-11-08 11:49:54
	EXPERIMENT	CGGAAT	SRX375087	18 m	ok	done	2013-11-08 11:49:54
	EXPERIMENT	CGTACG	SRX375088	18 m	ok	done	2013-11-08 11:49:54
	EXPERIMENT	CTAGCT	SRX375089	18 m	ok	done	2013-11-08 11:49:54
	EXPERIMENT	CTATAC	SRX375090	18 m	ok	done	2013-11-08 11:49:54
	EXPERIMENT	CTCAGA	SRX375091	18 m	ok	done	2013-11-08 11:49:54
	EXPERIMENT	CTGCTG	SRX375092	18 m	ok	done	2013-11-08 11:49:54
	EXPERIMENT	CTTGTA	SRX375093	18 m	ok	done	2013-11-08 11:49:54
	EXPERIMENT	GAAACC	SRX375094	18 m	ok	done	2013-11-08 11:49:54
	EXPERIMENT	GAATAA	SRX375095	18 m	ok	done	2013-11-08 11:49:54
	EXPERIMENT	GACGGA	SRX375096	18 m	ok	done	2013-11-08 11:49:54
	EXPERIMENT	GAGTGG	SRX375097	18 m	ok	done	2013-11-08 11:49:54
	EXPERIMENT	GATATA	SRX375098	18 m	ok	done	2013-11-08 11:49:54
	EXPERIMENT	GATCAG	SRX375099	18 m	ok	done	2013-11-08 11:49:54
	EXPERIMENT	GATGCT	SRX375100	18 m	ok	done	2013-11-08 11:49:54
	EXPERIMENT	GCAAGG	SRX375101	17 m	ok	done	2013-11-08 11:49:54
	EXPERIMENT	GCACTT	SRX375102	18 m	ok	done	2013-11-08 11:49:54
	EXPERIMENT	GCCAAT	SRX375103	18 m	ok	done	2013-11-08 11:49:54
	EXPERIMENT	GCCGCG	SRX375104	18 m	ok	done	2013-11-08 11:49:54
	EXPERIMENT	GCCTTA	SRX375105	18 m	ok	done	2013-11-08 11:49:54
	EXPERIMENT	GCTCCA	SRX375106	18 m	ok	done	2013-11-08 11:49:54
	EXPERIMENT	GGCACA	SRX375107	18 m	ok	done	2013-11-08 11:49:54
	EXPERIMENT	GGCTAC	SRX375108	18 m	ok	done	2013-11-08 11:49:54
	EXPERIMENT	GTAGAG	SRX375109	18 m	ok	done	2013-11-08 11:49:54
	EXPERIMENT	GTCCGC	SRX375110	18 m	ok	done	2013-11-08 11:49:54
	EXPERIMENT	GTGAAA	SRX375111	18 m	ok	done	2013-11-08 11:49:54
	EXPERIMENT	GTGGCC	SRX375112	18 m	ok	done	2013-11-08 11:49:54
	EXPERIMENT	TAATCG	SRX375113	18 m	ok	done	2013-11-08 11:49:54
	EXPERIMENT	TACAGC	SRX375114	18 m	ok	done	2013-11-08 11:49:54
	EXPERIMENT	TAGCTT	SRX375115	18 m	ok	done	2013-11-08 11:49:54
	EXPERIMENT	TATAAT	SRX375116	18 m	ok	done	2013-11-08 11:49:54
	EXPERIMENT	TCATTC	SRX375117	18 m	ok	done	2013-11-08 11:49:54
	EXPERIMENT	TCCCGA	SRX375118	17 m	ok	done	2013-11-08 11:49:54
	EXPERIMENT	TCGAAG	SRX375119	18 m	ok	done	2013-11-08 11:49:54
	EXPERIMENT	TCGGCA	SRX375120	18 m	ok	done	2013-11-08 11:49:54
	EXPERIMENT	TGAATG	SRX375121	18 m	ok	done	2013-11-08 11:49:54
	EXPERIMENT	TGACCA	SRX375122	18 m	ok	done	2013-11-08 11:49:54
	EXPERIMENT	TGCCAT	SRX375123	18 m	ok	done	2013-11-08 11:49:54
	EXPERIMENT	TGCTGG	SRX375124	18 m	ok	done	2013-11-08 11:49:54
	EXPERIMENT	TGGCGC	SRX375125	18 m	ok	done	2013-11-08 11:49:54
	EXPERIMENT	TTAGGC	SRX375126	18 m	ok	done	2013-11-08 11:49:54
	EXPERIMENT	TTCGAA	SRX375127	18 m	ok	done	2013-11-08 11:49:54
	EXPERIMENT	TTCTCC	SRX375128	18 m	ok	done	2013-11-08 11:49:54

## Sheet: Sheet3
MetaMicrobiome- AAACAT
MetaMicrobiome- AAAGCA
MetaMicrobiome- AAATGC
MetaMicrobiome- AACCCC
MetaMicrobiome- AACTTG
MetaMicrobiome- AAGACT
MetaMicrobiome- AAGCGA
MetaMicrobiome- AAGGAC
MetaMicrobiome- AATAGG
MetaMicrobiome- ACAAAC
MetaMicrobiome- ACAGTG
MetaMicrobiome- ACATCT
MetaMicrobiome- ACCCAG
MetaMicrobiome- ACCGGC
MetaMicrobiome- ACGATA
MetaMicrobiome- ACTCTC
MetaMicrobiome- ACTGAT
MetaMicrobiome- ACTTGA
MetaMicrobiome- AGAAGA
MetaMicrobiome- AGATAG
MetaMicrobiome- AGCATC
MetaMicrobiome- AGCGCT
MetaMicrobiome- AGGCCG
MetaMicrobiome- AGGTTT
MetaMicrobiome- AGTTCC
MetaMicrobiome- ATAATT
MetaMicrobiome- ATACGG
MetaMicrobiome- ATCACG
MetaMicrobiome- ATCCTA
MetaMicrobiome- ATCTAT
MetaMicrobiome- ATGAGC
MetaMicrobiome- ATGTCA
MetaMicrobiome- ATTCCT
MetaMicrobiome- CAAAAG
MetaMicrobiome- CAACTA
MetaMicrobiome- CACCGG
MetaMicrobiome- CACGAT
MetaMicrobiome- CACTCA
MetaMicrobiome- CAGATC
MetaMicrobiome- CAGGCG
MetaMicrobiome- CATGGC
MetaMicrobiome- CATTTT
MetaMicrobiome- CCAACA
MetaMicrobiome- CCACGC
MetaMicrobiome- CCCATG
MetaMicrobiome- CCGCAA
MetaMicrobiome- CCGTCC
MetaMicrobiome- CCTTAG
MetaMicrobiome- CGAGAA
MetaMicrobiome- CGATGT
MetaMicrobiome- CGGAAT
MetaMicrobiome- CGTACG
MetaMicrobiome- CTAGCT
MetaMicrobiome- CTATAC
MetaMicrobiome- CTCAGA
MetaMicrobiome- CTGCTG
MetaMicrobiome- CTTGTA
MetaMicrobiome- GAAACC
MetaMicrobiome- GAATAA
MetaMicrobiome- GACGGA
MetaMicrobiome- GAGTGG
MetaMicrobiome- GATATA
MetaMicrobiome- GATCAG
MetaMicrobiome- GATGCT
MetaMicrobiome- GCAAGG
MetaMicrobiome- GCACTT
MetaMicrobiome- GCCAAT
MetaMicrobiome- GCCGCG
MetaMicrobiome- GCCTTA
MetaMicrobiome- GCTCCA
MetaMicrobiome- GGCACA
MetaMicrobiome- GGCTAC
MetaMicrobiome- GTAGAG
MetaMicrobiome- GTCCGC
MetaMicrobiome- GTGAAA
MetaMicrobiome- GTGGCC
MetaMicrobiome- TAATCG
MetaMicrobiome- TACAGC
MetaMicrobiome- TAGCTT
MetaMicrobiome- TATAAT
MetaMicrobiome- TCATTC
MetaMicrobiome- TCCCGA
MetaMicrobiome- TCGAAG
MetaMicrobiome- TCGGCA
MetaMicrobiome- TGAATG
MetaMicrobiome- TGACCA
MetaMicrobiome- TGCCAT
MetaMicrobiome- TGCTGG
MetaMicrobiome- TGGCGC
MetaMicrobiome- TTAGGC
MetaMicrobiome- TTCGAA
MetaMicrobiome- TTCTCC

## Sheet: Sheet2
NCBI Experiment Title	NCBI SRA Experiment Accession Number
Pooled sequencing of cosmid clones from metagenomic libraries	SRX367531
MetaMicrobiome- AAACAT	SRX375037
MetaMicrobiome- AAAGCA	SRX375038
MetaMicrobiome- AAATGC	SRX375039
MetaMicrobiome- AACCCC	SRX375040
MetaMicrobiome- AACTTG	SRX375041
MetaMicrobiome- AAGACT	SRX375042
MetaMicrobiome- AAGCGA	SRX375043
MetaMicrobiome- AAGGAC	SRX375044
MetaMicrobiome- AATAGG	SRX375045
MetaMicrobiome- ACAAAC	SRX375046
MetaMicrobiome- ACAGTG	SRX375047
MetaMicrobiome- ACATCT	SRX375048
MetaMicrobiome- ACCCAG	SRX375049
MetaMicrobiome- ACCGGC	SRX375050
MetaMicrobiome- ACGATA	SRX375051
MetaMicrobiome- ACTCTC	SRX375052
MetaMicrobiome- ACTGAT	SRX375053
MetaMicrobiome- ACTTGA	SRX375054
MetaMicrobiome- AGAAGA	SRX375055
MetaMicrobiome- AGATAG	SRX375056
MetaMicrobiome- AGCATC	SRX375057
MetaMicrobiome- AGCGCT	SRX375058
MetaMicrobiome- AGGCCG	SRX375059
MetaMicrobiome- AGGTTT	SRX375060
MetaMicrobiome- AGTTCC	SRX375061
MetaMicrobiome- ATAATT	SRX375062
MetaMicrobiome- ATACGG	SRX375063
MetaMicrobiome- ATCACG	SRX375064
MetaMicrobiome- ATCCTA	SRX375065
MetaMicrobiome- ATCTAT	SRX375066
MetaMicrobiome- ATGAGC	SRX375067
MetaMicrobiome- ATGTCA	SRX375068
MetaMicrobiome- ATTCCT	SRX375069
MetaMicrobiome- CAAAAG	SRX375070
MetaMicrobiome- CAACTA	SRX375071
MetaMicrobiome- CACCGG	SRX375072
MetaMicrobiome- CACGAT	SRX375073
MetaMicrobiome- CACTCA	SRX375074
MetaMicrobiome- CAGATC	SRX375075
MetaMicrobiome- CAGGCG	SRX375076
MetaMicrobiome- CATGGC	SRX375077
MetaMicrobiome- CATTTT	SRX375078
MetaMicrobiome- CCAACA	SRX375079
MetaMicrobiome- CCACGC	SRX375080
MetaMicrobiome- CCCATG	SRX375081
MetaMicrobiome- CCGCAA	SRX375082
MetaMicrobiome- CCGTCC	SRX375083
MetaMicrobiome- CCTTAG	SRX375084
MetaMicrobiome- CGAGAA	SRX375085
MetaMicrobiome- CGATGT	SRX375086
MetaMicrobiome- CGGAAT	SRX375087
MetaMicrobiome- CGTACG	SRX375088
MetaMicrobiome- CTAGCT	SRX375089
MetaMicrobiome- CTATAC	SRX375090
MetaMicrobiome- CTCAGA	SRX375091
MetaMicrobiome- CTGCTG	SRX375092
MetaMicrobiome- CTTGTA	SRX375093
MetaMicrobiome- GAAACC	SRX375094
MetaMicrobiome- GAATAA	SRX375095
MetaMicrobiome- GACGGA	SRX375096
MetaMicrobiome- GAGTGG	SRX375097
MetaMicrobiome- GATATA	SRX375098
MetaMicrobiome- GATCAG	SRX375099
MetaMicrobiome- GATGCT	SRX375100
MetaMicrobiome- GCAAGG	SRX375101
MetaMicrobiome- GCACTT	SRX375102
MetaMicrobiome- GCCAAT	SRX375103
MetaMicrobiome- GCCGCG	SRX375104
MetaMicrobiome- GCCTTA	SRX375105
MetaMicrobiome- GCTCCA	SRX375106
MetaMicrobiome- GGCACA	SRX375107
MetaMicrobiome- GGCTAC	SRX375108
MetaMicrobiome- GTAGAG	SRX375109
MetaMicrobiome- GTCCGC	SRX375110
MetaMicrobiome- GTGAAA	SRX375111
MetaMicrobiome- GTGGCC	SRX375112
MetaMicrobiome- TAATCG	SRX375113
MetaMicrobiome- TACAGC	SRX375114
MetaMicrobiome- TAGCTT	SRX375115
MetaMicrobiome- TATAAT	SRX375116
MetaMicrobiome- TCATTC	SRX375117
MetaMicrobiome- TCCCGA	SRX375118
MetaMicrobiome- TCGAAG	SRX375119
MetaMicrobiome- TCGGCA	SRX375120
MetaMicrobiome- TGAATG	SRX375121
MetaMicrobiome- TGACCA	SRX375122
MetaMicrobiome- TGCCAT	SRX375123
MetaMicrobiome- TGCTGG	SRX375124
MetaMicrobiome- TGGCGC	SRX375125
MetaMicrobiome- TTAGGC	SRX375126
MetaMicrobiome- TTCGAA	SRX375127
MetaMicrobiome- TTCTCC	SRX375128
