# Supplementary material for: Evaluation of a Pooled Strategy for High-Throughput Sequencing of Cosmid Clones from Metagenomic Libraries
Source: PLoS One. 2014 Jun 9;9(6):e98968. doi: 10.1371/journal.pone.0098968 (PMC4049660; doi:10.1371/journal.pone.0098968)
Supplement: Table S7 — Percent coverage of pooled sequencing result relative to barcoded sequencing result. Retrieved coverage (using end-tags as queries) and estimated actual coverage (using the barcoded sequencing results as queries) are shown for each of the 73 clones analyzed. (XLSX) [file pone.0098968.s010.xlsx]

## Sheet: Sheet1
Count	Clone	Retrieved Coverage (Pooled relative to Barcoded)	Estimated Actual Coverage (Pooled relative to Barcoded)
1	BF4	0.736657	0.985385
2	BT2	0.994557	0.994582
3	Cel-1	0.507892	0.928873
4	Cel-32-1	0.448749	0.940377
5	Cel-3-22-2	0.448759	0.940397
6	Cel-60-1	0.48264	0.945898
7	CM-111	0.994116	0.994116
8	CM-123	0.99333	0.99333
9	CM-129	0.991651	0.991651
10	CM-130	0.993639	0.993639
11	CM-136	0.993382	0.993382
12	cm18	0.0394488	0.102567
13	CM-18	0.975445	0.975445
14	CM-19	0.121406	0.99435
15	CM-2	0.417825	0.993095
16	Cm26	0.089994	0.186682
17	Cm3	0.0043471	0.0911498
18	Cm30	0.0789216	0.112457
19	CM-31	0.993984	0.993984
20	CM-4	0.993948	0.993948
21	cm42	0.115858	0.209933
22	CM-69	0.100357	0.985638
23	CM-92	0.994684	0.994684
24	CX4s17	0.858994	0.988493
25	CX4s8	0.841697	0.841697
26	CX6-4	1	1
27	CX9-10	0.990786	0.991043
28	CX9s4	0.689516	0.961052
29	Km-1	0.938513	0.961906
30	lac-ec1	0.0877982	0.340613
31	lac-ec104	0.189454	0.258856
32	lac111	0.199756	0.96674
33	lac121	0.889572	0.980645
34	lac-ec123	0.32111	0.394049
35	lac127	0.992217	0.992217
36	lac13	0.993719	0.993719
37	lac146	0.979438	0.979438
38	lac153	0.987533	0.987533
39	lac16	0.986542	0.986542
40	lac160	0.994111	0.994111
41	lac161	0.994057	0.994057
42	lac170	0.532938	0.950219
43	lac193	0.993994	0.993994
44	lac20	0.48264	0.945898
45	lac24B	0.0635339	0.17317
46	lac27B	0.0623628	0.169978
47	lac35B	0.0167489	0.12775
48	lac36W	0.99378	0.99378
49	lac55	0.849067	0.849067
50	lac71	0.769545	0.943797
51	lac82	0.0204337	0.80056
52	lac84	0.981664	0.981664
53	Mel-125	0.990532	0.990532
54	Mel-126	0.855736	0.975992
55	PO3	0.978246	0.978246
56	RCX18	0.998413	0.998413
57	RCX2	0.770359	0.998466
58	RCX24	0.999055	0.999055
59	RCX25	0.766582	1
60	RCX28	0.995065	0.995065
61	RCX31	1	1
62	RCX32	0.538732	0.996787
63	RCX6	0.694573	0.979589
64	RCX7	0.280912	0.997007
65	RCX8	0.983606	0.983606
66	RCX9	0.671372	1
67	RCX92	0.985303	0.985303
68	PCX9M1	1	1
69	PCX9M3	0.887226	0.988996
70	PCX9M5	1	1
71	Xyl 2	0.969213	0.969213
72	Xyl 3	0.968648	0.968648
73	Xyl 4	1	1
