# Supplementary material for: Evaluation of a Pooled Strategy for High-Throughput Sequencing of Cosmid Clones from Metagenomic Libraries
Source: PLoS One. 2014 Jun 9;9(6):e98968. doi: 10.1371/journal.pone.0098968 (PMC4049660; doi:10.1371/journal.pone.0098968)
Supplement: Table S8 — Cost and coverage comparisons for the sequencing strategies used. A rough breakdown of the cost for both barcoded sequencing and pooled sequencing is shown, rounded to the nearest hundred dollars for each item. (XLSX) [file pone.0098968.s011.xlsx]

## Sheet: Sheet1
Traditional Barcoded Illumina			Sanger-Illumina Pooled Sequencing
miniprep	100		miniprep	100
barcoded library construction	8700		Sanger end-sequencing	1000
sequencing	1300		library construction	400
assembly (in-house)	0		pooled sequencing	300
			assembly and annotation	400
total cost	10100		total cost	2200
turnaround time	6 months		turnaround time	4 months
average coverage per clone	100% (reference)		average coverage per clone, uncorrected	0.71
			average coverage per clone, corrected	0.85
Genome Sciences Centre, BC Cancer Agency, Vancouver, Canada			Beijing Genomics Institute, Tai Po, Hong Kong
