# Supplementary material for: Evaluation of a Pooled Strategy for High-Throughput Sequencing of Cosmid Clones from Metagenomic Libraries
Source: PLoS One. 2014 Jun 9;9(6):e98968. doi: 10.1371/journal.pone.0098968 (PMC4049660; doi:10.1371/journal.pone.0098968)
Supplement: Table S9 — Clone read depth in barcoded sequencing and pooled sequencing. The read depth of each of the 73 clones was estimated by comparing raw reads to the barcoded reference sequence. (XLSX) [file pone.0098968.s012.xlsx]

## Sheet: mean_read_depth_vs_pooled_cover
Barcode	Clone Name	Pooled Read Depth	Barcoded Read Depth
AGATAG	lac55	3951.63	29704.5
GTGAAA	lac27B	3195.56	8299.71
CAGATC	lac35B	2615.96	8277
GCCAAT	Cm30	2546.6	7716.47
GTCCGC	Cm3	2543.6	9924.57
TTCTCC	lac24B	2506.12	8611.17
AGAAGA	cm18	2455.78	11288.2
AATAGG	Cm26	2357.4	8366.72
CAGGCG	lac-ec104	2350.31	10874.4
ATCTAT	lac-ec1	2312.44	8384.15
AAAGCA	cm42	2300.69	9909.17
CCTTAG	lac-ec123	2019.86	8490.04
CACTCA	Cel-1	1608.11	7606.44
ATGAGC	lac71	1526.26	8087.05
CATGGC	lac82	1313.79	11189.8
ACCCAG	PO3	1263	10374.4
CACCGG	RCX8	1142.24	7196.85
TCCCGA	Cel-60-1	1117.06	6916.82
TCGAAG	lac20	1117.06	5934.61
TTCGAA	Km-1	1110.78	8387.6
AGCATC	lac170	1092.7	3274.18
GAAACC	Cel-3-22-2	1055.61	11067.5
CCGCAA	Cel-32-1	1055.55	9250.37
GCAAGG	CM-18	990.369	18869.6
GAGTGG	RCX92	983.71	7952.47
TGGCGC	CX4s8	868.172	16764.3
ACTTGA	lac153	742.505	8879.76
ATCACG	Xyl 2	700.114	27923
GATCAG	Xyl 3	687.44	21713.6
GATATA	lac84	662.823	14161.1
GGCACA	lac111	545.333	7344.14
GTGGCC	lac146	507.455	7716.52
GCTCCA	lac16	490.896	9719.54
AGGTTT	lac127	488.564	8198.89
CGGAAT	lac121	484.84	10593
ACAAAC	lac36W	483.518	8908.55
AGTTCC	CM-69	478.811	10386.1
ACTGAT	Mel-125	473.571	9721.66
TGCTGG	RCX25	429.939	5918.76
CCGTCC	RCX28	408.981	7581.72
CAAAAG	BF4	408.193	11194.2
ATTCCT	lac193	402.355	7991.41
CCCATG	RCX18	399.78	7213.25
TGCCAT	CM-129	397.024	8858.37
ACCGGC	CM-136	390.73	9064.59
ACATCT	lac161	373.382	10605.4
TACAGC	CM-123	366.038	7313.43
CTTGTA	RCX32	361.39	5983.92
ATCCTA	Mel-126	357.545	10115.1
AACTTG	CM-4	341.779	8342.14
GAATAA	lac13	339.518	8453.16
ACGATA	RCX6	309.993	7540.69
TGAATG	CM-2	304.467	8760.52
TAGCTT	CM-130	299.835	8133.33
AGCGCT	BT2	297.395	11896.7
CGTACG	lac160	269.878	5424.4
CAACTA	CM-31	268.172	7539.16
CCACGC	CM-111	266.913	8208.87
ACAGTG	CX6-4	266.811	5986.26
TAATCG	CM-92	256.025	5028.87
GCCGCG	PCX9M3	254.897	5055.16
GCACTT	RCX2	246.223	6883.82
CTCAGA	RCX9	239.729	7227.34
AAACAT	CX9-10	231.176	8804.32
GTAGAG	CX4s17	227.391	5772.2
CTATAC	CM-19	223.571	7553.45
ATAATT	RCX7	218.001	6747.41
TATAAT	RCX24	190.688	6842.87
CTGCTG	PCX9M1	178.446	6976.09
AAGGAC	CX9s4	167.352	7852.69
AACCCC	Xyl 4	163.902	10947.5
TCATTC	PCX9M5	162.72	5025.53
TGACCA	RCX31	162.557	4348.27
Mean		881.219	9248.97
